# Supplementary material for: 1-[(6-Chloro­pyridin-3-yl)meth­yl]­imidazolidin-2-one
Source: Acta Crystallogr Sect E Struct Rep Online. 2012 May 31;68(Pt 6):o1939. doi: 10.1107/S1600536812023537 (PMC3379492; doi:10.1107/S1600536812023537)
Supplement: Supplementary file 1 [file e-68-o1939-sup1.cif]

##############################################################################
#                                                                            #
# This CIF contains the data in a paper accepted for publication in          #
# Acta Crystallographica Section E. It conforms to the requirements of       #
# Notes for Authors for Acta Crystallographica Section E, and has been       #
# peer reviewed under the auspices of the IUCr Commission on Journals.       #
#                                                                            #
# Full details of the Crystallographic Information File format               #
# are given in the paper "The Crystallographic Information File (CIF):       #
# a New Standard Archive File for Crystallography" by S. R. Hall, F. H.      #
# Allen and I. D. Brown [Acta Cryst. (1991), A47, 655-685].                  #
#                                                                            #
# The current version of the core CIF dictionary is obtainable from          #
# ftp://ftp.iucr.org/pub/cif_core.dic.                                       #
#                                                                            #
# Software is freely available for graphical display of the structure(s)     #
# in this CIF. For information consult the CIF software page                 #
# http://www.iucr.org/resources/cif/software.                                #
#                                                                            #
# This file may be used for bona fide research purposes within the           #
# scientific community so long as proper attribution is given to the journal # 
# article from which it was obtained.                                        #
#                                                                            #
##############################################################################
data_I
_audit_creation_method     SHELXL-97
_chemical_name_systematic
;
1-[(6-Chloropyridin-3-yl)methyl]imidazolidin-2-one
;
_chemical_name_common     ?
_chemical_formula_moiety     'C9 H10 Cl N3 O'
_chemical_formula_sum     'C9 H10 Cl N3 O'
_chemical_formula_iupac     'C9 H10 Cl N3 O'
_chemical_formula_weight     211.65
_chemical_melting_point     416
_symmetry_cell_setting     triclinic
_symmetry_space_group_name_H-M     'P -1'
_symmetry_space_group_name_Hall     '-P 1'
loop_
    _symmetry_equiv_pos_as_xyz
    'x, y, z'
    '-x, -y, -z'
_cell_length_a     5.9864(3)
_cell_length_b     7.4724(5)
_cell_length_c     11.0235(8)
_cell_angle_alpha     83.103(6)
_cell_angle_beta     80.040(5)
_cell_angle_gamma     80.020(5)
_cell_volume     476.26(5)
_cell_formula_units_Z     2
_cell_measurement_reflns_used     2653
_cell_measurement_theta_min     3.4912
_cell_measurement_theta_max     28.9418
_cell_measurement_temperature     293(2)
_exptl_crystal_description     block
_exptl_crystal_colour     white
_exptl_crystal_size_max     0.3
_exptl_crystal_size_mid     0.2
_exptl_crystal_size_min     0.1
_exptl_crystal_density_diffrn     1.476
_exptl_crystal_density_meas     ?
_exptl_crystal_density_method     'not measured'
_exptl_crystal_F_000     220
_exptl_absorpt_coefficient_mu     0.369
_exptl_absorpt_correction_type     multi-scan
_exptl_absorpt_process_details     '(CrysAlis PRO; Oxford Diffraction, 2010)'
_exptl_absorpt_correction_T_min     0.83530
_exptl_absorpt_correction_T_max     1.00000
_exptl_special_details
;
<i>CrysAlis PRO</i>, Oxford Diffraction Ltd., Version 1.171.34.40 (release
27--08-2010 CrysAlis171. NET) (compiled Aug 27 2010,11:50:40) Empirical
absorption correction using spherical harmonics, implemented in SCALE3 ABSPACK
scaling algorithm.
;
_diffrn_ambient_temperature     293(2)
_diffrn_radiation_type     MoK\a
_diffrn_radiation_wavelength     0.71073
_diffrn_radiation_source     'fine-focus sealed tube'
_diffrn_radiation_monochromator     graphite
_diffrn_measurement_device_type     'Oxford Diffraction Xcalibur Sapphire3'
_diffrn_measurement_method     '\w scans'
_diffrn_detector_area_resol_mean     16.1049
_diffrn_reflns_number     6991
_diffrn_reflns_av_R_equivalents     0.0527
_diffrn_reflns_av_sigmaI/netI     0.0658
_diffrn_reflns_theta_min     3.50
_diffrn_reflns_theta_max     26.00
_diffrn_reflns_theta_full     26.00
_diffrn_measured_fraction_theta_max     0.998
_diffrn_measured_fraction_theta_full     0.998
_diffrn_reflns_limit_h_min     -7
_diffrn_reflns_limit_h_max     7
_diffrn_reflns_limit_k_min     -9
_diffrn_reflns_limit_k_max     9
_diffrn_reflns_limit_l_min     -13
_diffrn_reflns_limit_l_max     13
_diffrn_standards_number     0
_diffrn_standards_interval_count     0
_diffrn_standards_interval_time     0
_diffrn_standards_decay_%     0
_refine_special_details
;
Refinement of <i>F</i>^2^ against ALL reflections. The weighted <i>R</i>-factor
<i>wR</i> and goodness of fit <i>S</i> are based on <i>F</i>^2^, conventional
<i>R</i>-factors <i>R</i> are based on <i>F</i>, with <i>F</i> set to zero for
negative <i>F</i>^2^. The threshold expression of <i>F</i>^2^ >
\s(<i>F</i>^2^) is used only for calculating <i>R</i>-factors(gt) <i>etc</i>.
and is not relevant to the choice of reflections for refinement.
<i>R</i>-factors based on <i>F</i>^2^ are statistically about twice as large
as those based on <i>F</i>, and <i>R</i>- factors based on ALL data will be
even larger.
;
_reflns_number_total     1876
_reflns_number_gt     1127
_reflns_threshold_expression     I>2\s(I)
_refine_ls_structure_factor_coef     Fsqd
_refine_ls_matrix_type     full
_refine_ls_R_factor_all     0.1070
_refine_ls_R_factor_gt     0.0677
_refine_ls_wR_factor_gt     0.1733
_refine_ls_wR_factor_ref     0.2050
_refine_ls_goodness_of_fit_ref     0.978
_refine_ls_restrained_S_all     0.978
_refine_ls_number_reflns     1876
_refine_ls_number_parameters     131
_refine_ls_number_restraints     0
_refine_ls_hydrogen_treatment     mixed
_refine_ls_weighting_scheme     calc
_refine_ls_weighting_details
         'calc w=1/[\s^2^(Fo^2^)+(0.1095P)^2^+0.0000P] where P=(Fo^2^+2Fc^2^)/3'
_atom_sites_solution_hydrogens     geom
_atom_sites_solution_primary     direct
_atom_sites_solution_secondary     difmap
_refine_ls_shift/su_max     0.001
_refine_ls_shift/su_mean     0.000
_refine_diff_density_max     0.598
_refine_diff_density_min     -0.260
_refine_ls_extinction_method     none
_refine_ls_extinction_coef     ?
loop_
    _atom_type_symbol
    _atom_type_description
    _atom_type_scat_dispersion_real
    _atom_type_scat_dispersion_imag
    _atom_type_scat_source
    'C' 'C' 0.0033 0.0016
                         'International Tables Vol C Tables 4.2.6.8 and 6.1.1.4'
    'H' 'H' 0.0000 0.0000
                         'International Tables Vol C Tables 4.2.6.8 and 6.1.1.4'
    'N' 'N' 0.0061 0.0033
                         'International Tables Vol C Tables 4.2.6.8 and 6.1.1.4'
    'O' 'O' 0.0106 0.0060
                         'International Tables Vol C Tables 4.2.6.8 and 6.1.1.4'
    'Cl' 'Cl' 0.1484 0.1585
                         'International Tables Vol C Tables 4.2.6.8 and 6.1.1.4'
_computing_data_collection     'CrysAlis PRO (Oxford Diffraction, 2010)'
_computing_cell_refinement     'CrysAlis PRO (Oxford Diffraction, 2010)'
_computing_data_reduction     'CrysAlis PRO (Oxford Diffraction, 2010)'
_computing_structure_solution     'SHELXS97 (Sheldrick, 2008)'
_computing_structure_refinement     'SHELXL97 (Sheldrick, 2008)'
_computing_molecular_graphics     'ORTEP-3 (Farrugia, 1997)'
_computing_publication_material     'PLATON (Spek,  2009)'
loop_
    _atom_site_type_symbol
    _atom_site_label
    _atom_site_fract_x
    _atom_site_fract_y
    _atom_site_fract_z
    _atom_site_U_iso_or_equiv
    _atom_site_adp_type
    _atom_site_calc_flag
    _atom_site_refinement_flags
    _atom_site_occupancy
    _atom_site_symmetry_multiplicity
    _atom_site_disorder_assembly
    _atom_site_disorder_group
    Cl Cl1 0.4849(2) 0.45046(14) -0.23011(9) 0.0729(5) Uani d . 1 1 . .
    N N1 0.5214(5) 0.2659(4) -0.0175(3) 0.0489(8) Uani d . 1 1 . .
    C C4 0.0675(6) 0.2139(5) 0.0355(4) 0.0542(10) Uani d . 1 1 . .
    H H4 -0.0858 0.1979 0.0528 0.065 Uiso calc R 1 1 . .
    C C3 0.2141(5) 0.1420(4) 0.1179(3) 0.0410(8) Uani d . 1 1 . .
    C C2 0.4371(5) 0.1719(5) 0.0871(3) 0.0432(8) Uani d . 1 1 . .
    H H2 0.5374 0.1237 0.1427 0.052 Uiso calc R 1 1 . .
    C C5 0.1490(6) 0.3105(5) -0.0738(3) 0.0496(9) Uani d . 1 1 . .
    H H5 0.0535 0.3601 -0.1316 0.059 Uiso calc R 1 1 . .
    C C6 0.3766(6) 0.3299(4) -0.0931(3) 0.0436(8) Uani d . 1 1 . .
    C C7 0.1389(6) 0.0288(5) 0.2357(4) 0.0528(9) Uani d . 1 1 . .
    H H7A 0.0729 -0.0717 0.2158 0.063 Uiso calc R 1 1 . .
    H H7B 0.2721 -0.0224 0.2747 0.063 Uiso calc R 1 1 . .
    N N8 -0.0276(5) 0.1334(4) 0.3217(3) 0.0539(8) Uani d . 1 1 . .
    C C9 0.0273(6) 0.2816(5) 0.3778(3) 0.0489(9) Uani d . 1 1 . .
    H H9A 0.0401 0.3877 0.3185 0.059 Uiso calc R 1 1 . .
    H H9B 0.1703 0.2460 0.4108 0.059 Uiso calc R 1 1 . .
    C C10 -0.1757(6) 0.3212(5) 0.4818(4) 0.0556(10) Uani d . 1 1 . .
    H H10A -0.1250 0.3054 0.5619 0.067 Uiso calc R 1 1 . .
    H H10B -0.2575 0.4442 0.4688 0.067 Uiso calc R 1 1 . .
    N N11 -0.3167(6) 0.1876(5) 0.4724(3) 0.0645(10) Uani d . 1 1 . .
    C C12 -0.2227(6) 0.0748(5) 0.3831(3) 0.0456(9) Uani d . 1 1 . .
    O O12 -0.2977(4) -0.0596(4) 0.3591(2) 0.0627(8) Uani d . 1 1 . .
    H H11 -0.435(8) 0.156(6) 0.518(4) 0.091(15) Uiso d . 1 1 . .
loop_
    _atom_site_aniso_label
    _atom_site_aniso_U_11
    _atom_site_aniso_U_22
    _atom_site_aniso_U_33
    _atom_site_aniso_U_12
    _atom_site_aniso_U_13
    _atom_site_aniso_U_23
    Cl1 0.0942(9) 0.0714(8) 0.0479(7) -0.0244(6) 0.0061(6) 0.0070(5)
    N1 0.0365(16) 0.0625(18) 0.0457(19) -0.0145(13) 0.0013(14) 0.0024(15)
    C4 0.0285(17) 0.068(2) 0.068(3) -0.0144(16) -0.0060(17) -0.005(2)
    C3 0.0331(17) 0.0449(17) 0.044(2) -0.0102(14) 0.0038(15) -0.0095(15)
    C2 0.0330(17) 0.056(2) 0.040(2) -0.0110(14) -0.0023(15) -0.0025(16)
    C5 0.043(2) 0.058(2) 0.048(2) -0.0045(16) -0.0123(17) -0.0026(18)
    C6 0.048(2) 0.0440(18) 0.036(2) -0.0116(15) 0.0023(16) -0.0025(15)
    C7 0.048(2) 0.052(2) 0.053(2) -0.0131(16) 0.0096(18) -0.0017(18)
    N8 0.0459(16) 0.0637(19) 0.051(2) -0.0266(14) 0.0192(14) -0.0135(16)
    C9 0.051(2) 0.052(2) 0.043(2) -0.0176(16) 0.0032(17) -0.0041(17)
    C10 0.060(2) 0.063(2) 0.040(2) -0.0163(18) 0.0084(18) -0.0049(18)
    N11 0.054(2) 0.090(2) 0.052(2) -0.0363(19) 0.0183(17) -0.0188(19)
    C12 0.0399(18) 0.064(2) 0.034(2) -0.0194(16) -0.0016(15) 0.0038(17)
    O12 0.0553(16) 0.0826(19) 0.0558(18) -0.0392(14) 0.0077(13) -0.0107(15)
_geom_special_details
;
All e.s.d.'s (except the e.s.d. in the dihedral angle between two l.s. planes)
are estimated using the full covariance matrix. The cell e.s.d.'s are taken
into account individually in the estimation of e.s.d.'s in distances, angles
and torsion angles; correlations between e.s.d.'s in cell parameters are only
used when they are defined by crystal symmetry. An approximate (isotropic)
treatment of cell e.s.d.'s is used for estimating e.s.d.'s involving l.s.
planes.
;
loop_
    _geom_bond_atom_site_label_1
    _geom_bond_atom_site_label_2
    _geom_bond_site_symmetry_2
    _geom_bond_distance
    _geom_bond_publ_flag
    Cl1 C6 . 1.746(3) ?
    N1 C6 . 1.298(4) ?
    N1 C2 . 1.344(4) ?
    C4 C3 . 1.371(5) ?
    C4 C5 . 1.386(5) ?
    C4 H4 . 0.9300 ?
    C3 C2 . 1.370(4) ?
    C3 C7 . 1.507(5) ?
    C2 H2 . 0.9300 ?
    C5 C6 . 1.373(5) ?
    C5 H5 . 0.9300 ?
    C7 N8 . 1.444(5) ?
    C7 H7A . 0.9700 ?
    C7 H7B . 0.9700 ?
    N8 C12 . 1.359(4) ?
    N8 C9 . 1.442(4) ?
    C9 C10 . 1.534(5) ?
    C9 H9A . 0.9700 ?
    C9 H9B . 0.9700 ?
    C10 N11 . 1.437(5) ?
    C10 H10A . 0.9700 ?
    C10 H10B . 0.9700 ?
    N11 C12 . 1.357(5) ?
    N11 H11 . 0.85(4) ?
    C12 O12 . 1.241(4) ?
loop_
    _geom_angle_atom_site_label_1
    _geom_angle_atom_site_label_2
    _geom_angle_atom_site_label_3
    _geom_angle_site_symmetry_1
    _geom_angle_site_symmetry_3
    _geom_angle
    _geom_angle_publ_flag
    C6 N1 C2 . . 115.8(3) ?
    C3 C4 C5 . . 119.6(3) ?
    C3 C4 H4 . . 120.2 ?
    C5 C4 H4 . . 120.2 ?
    C2 C3 C4 . . 117.2(3) ?
    C2 C3 C7 . . 120.5(3) ?
    C4 C3 C7 . . 122.3(3) ?
    N1 C2 C3 . . 124.7(3) ?
    N1 C2 H2 . . 117.6 ?
    C3 C2 H2 . . 117.6 ?
    C6 C5 C4 . . 117.1(3) ?
    C6 C5 H5 . . 121.4 ?
    C4 C5 H5 . . 121.4 ?
    N1 C6 C5 . . 125.5(3) ?
    N1 C6 Cl1 . . 116.2(3) ?
    C5 C6 Cl1 . . 118.3(3) ?
    N8 C7 C3 . . 112.5(3) ?
    N8 C7 H7A . . 109.1 ?
    C3 C7 H7A . . 109.1 ?
    N8 C7 H7B . . 109.1 ?
    C3 C7 H7B . . 109.1 ?
    H7A C7 H7B . . 107.8 ?
    C12 N8 C9 . . 111.8(3) ?
    C12 N8 C7 . . 123.6(3) ?
    C9 N8 C7 . . 122.2(3) ?
    N8 C9 C10 . . 103.9(3) ?
    N8 C9 H9A . . 111.0 ?
    C10 C9 H9A . . 111.0 ?
    N8 C9 H9B . . 111.0 ?
    C10 C9 H9B . . 111.0 ?
    H9A C9 H9B . . 109.0 ?
    N11 C10 C9 . . 102.9(3) ?
    N11 C10 H10A . . 111.2 ?
    C9 C10 H10A . . 111.2 ?
    N11 C10 H10B . . 111.2 ?
    C9 C10 H10B . . 111.2 ?
    H10A C10 H10B . . 109.1 ?
    C12 N11 C10 . . 112.8(3) ?
    C12 N11 H11 . . 114(3) ?
    C10 N11 H11 . . 133(3) ?
    O12 C12 N11 . . 127.2(3) ?
    O12 C12 N8 . . 124.5(3) ?
    N11 C12 N8 . . 108.3(3) ?
loop_
    _geom_torsion_atom_site_label_1
    _geom_torsion_atom_site_label_2
    _geom_torsion_atom_site_label_3
    _geom_torsion_atom_site_label_4
    _geom_torsion_site_symmetry_1
    _geom_torsion_site_symmetry_2
    _geom_torsion_site_symmetry_3
    _geom_torsion_site_symmetry_4
    _geom_torsion
    _geom_torsion_publ_flag
    C5 C4 C3 C2 . . . . 0.6(5) ?
    C5 C4 C3 C7 . . . . -177.3(3) ?
    C6 N1 C2 C3 . . . . -0.5(5) ?
    C4 C3 C2 N1 . . . . -0.1(5) ?
    C7 C3 C2 N1 . . . . 177.8(3) ?
    C3 C4 C5 C6 . . . . -0.4(5) ?
    C2 N1 C6 C5 . . . . 0.6(5) ?
    C2 N1 C6 Cl1 . . . . -179.4(2) ?
    C4 C5 C6 N1 . . . . -0.2(5) ?
    C4 C5 C6 Cl1 . . . . 179.8(3) ?
    C2 C3 C7 N8 . . . . 115.6(3) ?
    C4 C3 C7 N8 . . . . -66.6(4) ?
    C3 C7 N8 C12 . . . . 134.0(3) ?
    C3 C7 N8 C9 . . . . -64.8(4) ?
    C12 N8 C9 C10 . . . . -4.1(4) ?
    C7 N8 C9 C10 . . . . -167.3(3) ?
    N8 C9 C10 N11 . . . . 1.1(4) ?
    C9 C10 N11 C12 . . . . 2.2(4) ?
    C10 N11 C12 O12 . . . . 175.2(4) ?
    C10 N11 C12 N8 . . . . -4.9(4) ?
    C9 N8 C12 O12 . . . . -174.4(3) ?
    C7 N8 C12 O12 . . . . -11.5(6) ?
    C9 N8 C12 N11 . . . . 5.7(4) ?
    C7 N8 C12 N11 . . . . 168.6(3) ?
loop_
    _geom_hbond_atom_site_label_D
    _geom_hbond_atom_site_label_H
    _geom_hbond_atom_site_label_A
    _geom_hbond_site_symmetry_A
    _geom_hbond_distance_DH
    _geom_hbond_distance_HA
    _geom_hbond_distance_DA
    _geom_hbond_angle_DHA
    _geom_hbond_publ_flag
    N11 H11 O12 2_456 0.85(5) 2.08(5) 2.924(4) 174(5) yes
    C4 H4 N1 1_455 0.93 2.55 3.369(5) 147 yes
_iucr_refine_instructions_details
;
TITL KB1 in P-1
CELL  0.71073   5.9864   7.4724  11.0235   83.103   80.040   80.020
ZERR     2.00   0.0003   0.0005   0.0008    0.006    0.005    0.005
LATT   1
SFAC  C    H    N    O    CL
UNIT  18   20   6    2    2
MERG   2
OMIT    -3.00  52.00
FMAP   2
PLAN    5
ACTA
BOND   $H
CONF
LIST   4
L.S.   3
WGHT    0.109500
FVAR       9.71891
CL1   5    0.484870    0.450463   -0.230109    11.00000    0.09423    0.07142 =
         0.04793    0.00701    0.00606   -0.02438
N1    3    0.521387    0.265916   -0.017545    11.00000    0.03652    0.06247 =
         0.04569    0.00239    0.00126   -0.01452
C4    1    0.067523    0.213859    0.035481    11.00000    0.02852    0.06809 =
         0.06784   -0.00532   -0.00600   -0.01442
AFIX  43
H4    2   -0.085778    0.197860    0.052822    11.00000   -1.20000
AFIX   0
C3    1    0.214092    0.141976    0.117868    11.00000    0.03306    0.04492 =
         0.04429   -0.00953    0.00378   -0.01023
C2    1    0.437083    0.171922    0.087099    11.00000    0.03301    0.05621 =
         0.04023   -0.00245   -0.00225   -0.01098
AFIX  43
H2    2    0.537420    0.123710    0.142655    11.00000   -1.20000
AFIX   0
C5    1    0.148970    0.310514   -0.073805    11.00000    0.04278    0.05777 =
         0.04824   -0.00258   -0.01225   -0.00447
AFIX  43
H5    2    0.053521    0.360082   -0.131562    11.00000   -1.20000
AFIX   0
C6    1    0.376588    0.329922   -0.093116    11.00000    0.04823    0.04400 =
         0.03649   -0.00247    0.00230   -0.01160
C7    1    0.138902    0.028774    0.235666    11.00000    0.04832    0.05172 =
         0.05318   -0.00165    0.00956   -0.01311
AFIX  23
H7A   2    0.072874   -0.071736    0.215765    11.00000   -1.20000
H7B   2    0.272134   -0.022418    0.274687    11.00000   -1.20000
AFIX   0
N8    3   -0.027567    0.133419    0.321689    11.00000    0.04587    0.06372 =
         0.05087   -0.01353    0.01921   -0.02660
C9    1    0.027317    0.281648    0.377809    11.00000    0.05076    0.05228 =
         0.04324   -0.00411    0.00317   -0.01759
AFIX  23
H9A   2    0.040066    0.387701    0.318471    11.00000   -1.20000
H9B   2    0.170283    0.245988    0.410781    11.00000   -1.20000
AFIX   0
C10   1   -0.175750    0.321200    0.481811    11.00000    0.05973    0.06316 =
         0.04047   -0.00486    0.00841   -0.01635
AFIX  23
H10A  2   -0.124973    0.305387    0.561889    11.00000   -1.20000
H10B  2   -0.257454    0.444165    0.468812    11.00000   -1.20000
AFIX   0
N11   3   -0.316732    0.187640    0.472434    11.00000    0.05399    0.09000 =
         0.05193   -0.01883    0.01830   -0.03629
C12   1   -0.222682    0.074815    0.383107    11.00000    0.03991    0.06364 =
         0.03379    0.00376   -0.00155   -0.01936
O12   4   -0.297691   -0.059599    0.359144    11.00000    0.05534    0.08260 =
         0.05575   -0.01074    0.00768   -0.03921
H11   2   -0.434952    0.155622    0.517719    11.00000    0.09107
HKLF    4
END
;
data_global
_journal_date_recd_electronic     2012-05-14
_journal_date_accepted     2012-05-23
_journal_name_full     'Acta Crystallographica, Section E'
_journal_year     2012
_journal_volume     68
_journal_issue      6
_journal_page_first     o1939
_journal_page_last     o1939
_journal_paper_category     QO
_journal_paper_doi     10.1107/S1600536812023537
_journal_coeditor_code     LH5478
_publ_contact_author_name     'Kant, Rajni'
_publ_contact_author_address
;
Post-Graduate Department of Physics & Electronics,
University of Jammu,
Jammu Tawi 180 006,
India
;
_publ_contact_author_email     'rkvk.paper11@gmail.com'
_publ_contact_author_fax     '+911912432051'
_publ_contact_author_phone     '+919419194375'
_publ_section_title
;
1-[(6-Chloropyridin-3-yl)methyl]imidazolidin-2-one
;
loop_
    _publ_author_name
    _publ_author_footnote
    _publ_author_address
    'Kant, Rajni' .
;
X-ray Crystallography Laboratory,
Post-Graduate Department of Physics and Electronics,
University of Jammu, Jammu Tawi 180 006, India
;
    'Gupta, Vivek K.' .
;
X-ray Crystallography Laboratory,
Post-Graduate Department of Physics and Electronics,
University of Jammu, Jammu Tawi 180 006, India
;
    'Kapoor, Kamini' .
;
X-ray Crystallography Laboratory,
Post-Graduate Department of Physics and Electronics,
University of Jammu, Jammu Tawi 180 006, India
;
    'Shripanavar, Chetan S. ' .
;
Department of Chemistry, Shivaji University, Kolhapur 416 004, India
;
    'Kaushik Banerjee' .
;
National Research Centre for Grapes, Pune 412 307, India
;
