# Supplementary material for: 1-[(6-Chloro­pyridin-3-yl)meth­yl]­imidazolidin-2-one
Source: Acta Crystallogr Sect E Struct Rep Online. 2012 May 31;68(Pt 6):o1939. doi: 10.1107/S1600536812023537 (PMC3379492; doi:10.1107/S1600536812023537)
Supplement: Supplementary file 2 [file e-68-o1939-Isup2.hkl]

#
# h,k,l, Fc-squared, Fo-squared, sigma(Fo-squared) and status flag
#
data_I
_shelx_title ' KB1 in P-1'
_shelx_refln_list_code          4
_shelx_F_calc_maximum       90.27
_exptl_crystal_F_000       220.00
_reflns_d_resolution_high  0.8107
 
loop_
 _symmetry_equiv_pos_as_xyz
 'x, y, z'
 '-x, -y, -z'
 
_cell_length_a     5.9864
_cell_length_b     7.4724
_cell_length_c    11.0235
_cell_angle_alpha  83.103
_cell_angle_beta   80.040
_cell_angle_gamma  80.020
 
_shelx_F_squared_multiplier     1.000
 
loop_
 _refln_index_h
 _refln_index_k
 _refln_index_l
 _refln_F_squared_calc
 _refln_F_squared_meas
 _refln_F_squared_sigma
 _refln_observed_status
   1   0   0      104.15      119.84      3.04 o
   2   0   0      447.00      471.34      6.98 o
   3   0   0      190.21      205.68      7.91 o
   4   0   0      146.19      166.47      7.10 o
   5   0   0        6.36        6.23      2.17 o
   6   0   0       16.95       25.11      5.49 o
   7   0   0        1.31        0.68      1.76 o
  -7   1   0        0.12        0.33      3.13 o
  -6   1   0        0.61        0.72      1.73 o
  -5   1   0       12.98       11.80      2.59 o
  -4   1   0        2.65        1.75      1.18 o
  -3   1   0      488.26      500.40     13.50 o
  -2   1   0      557.51      574.65      9.85 o
  -1   1   0     1542.31     1500.95     11.52 o
   1   1   0      500.86      472.16      6.97 o
   2   1   0     1309.66     1416.51     11.13 o
   3   1   0       33.27       34.98      2.19 o
   4   1   0        0.07       -0.25      0.50 o
   5   1   0        0.33       -0.26      1.89 o
   6   1   0       21.89       20.83      4.84 o
   7   1   0        7.07        9.73      4.40 o
  -6   2   0        2.04        2.35      0.82 o
  -5   2   0        2.36        1.05      1.62 o
  -4   2   0        0.25        1.03      1.66 o
  -3   2   0      113.41      119.10      6.79 o
  -2   2   0        7.10        6.40      1.22 o
  -1   2   0      250.06      232.89      4.93 o
   0   2   0      196.73      217.39      8.02 o
   1   2   0      401.18      384.98      7.60 o
   2   2   0      160.29      163.26      5.28 o
   3   2   0        0.02        0.13      0.30 o
   4   2   0      107.18      123.25      6.66 o
   5   2   0       21.73       24.99      3.96 o
   6   2   0        7.70        6.40      1.87 o
   7   2   0        1.84        0.56      2.72 o
  -6   3   0        0.69        0.75      3.43 o
  -5   3   0        0.24       -1.67      2.26 o
  -4   3   0      106.18      122.80      8.36 o
  -3   3   0        5.87        4.41      1.10 o
  -2   3   0      394.44      398.45     12.00 o
  -1   3   0      299.68      269.64      7.12 o
   0   3   0       33.12       35.30      1.93 o
   1   3   0      101.26       67.81      5.60 o
   2   3   0        6.66        5.73      1.15 o
   3   3   0        2.28        2.48      0.99 o
   4   3   0       76.88       74.64      4.18 o
   5   3   0       19.38       24.55      3.17 o
   6   3   0      101.96      102.90      8.92 o
   7   3   0        0.43       -2.03      2.05 o
  -5   4   0       76.18       89.59     11.46 o
  -4   4   0       28.80       35.27      4.87 o
  -3   4   0       17.23       13.40      2.44 o
  -2   4   0       16.82       25.63      4.29 o
  -1   4   0        0.23       -0.17      0.78 o
   0   4   0        8.83        7.23      1.70 o
   1   4   0      131.41      123.07      4.89 o
   2   4   0      180.54      164.70      9.73 o
   3   4   0       13.76       14.06      1.78 o
   4   4   0      175.23      166.46      8.46 o
   5   4   0        0.95        1.51      1.43 o
   6   4   0       16.20       16.14      3.39 o
  -5   5   0        5.40       10.09      5.82 o
  -4   5   0        5.02        2.73      1.60 o
  -3   5   0        9.44       10.26      3.54 o
  -2   5   0       10.47        9.60      2.93 o
  -1   5   0        3.80        3.57      1.04 o
   0   5   0       49.53       60.44      4.96 o
   1   5   0       15.81       16.95      3.49 o
   2   5   0        5.50        0.69      1.51 o
   3   5   0        0.01       -0.46      0.72 o
   4   5   0      135.32      132.76      8.60 o
   5   5   0       20.11       14.65      3.09 o
   6   5   0        0.16        0.57      1.83 o
  -4   6   0        2.38       -0.38      1.58 o
  -3   6   0        2.03        1.20      0.74 o
  -2   6   0        0.93       -0.50      0.97 o
  -1   6   0        0.66       -2.05      1.80 o
   0   6   0        8.59        5.15      1.95 o
   1   6   0        4.88        5.35      1.21 o
   2   6   0       26.93       34.24      5.77 o
   3   6   0        1.76       -0.58      1.13 o
   4   6   0      107.89      106.57      9.99 o
   5   6   0       11.43       10.36      3.47 o
   6   6   0        1.83        4.86      3.54 o
  -3   7   0        0.30       -1.58      3.52 o
  -2   7   0        3.49        3.45      1.69 o
  -1   7   0        3.08        1.70      2.51 o
   0   7   0       22.06       25.46      4.34 o
   1   7   0       11.81       14.65      3.93 o
   2   7   0       69.02       66.87      7.72 o
   3   7   0       74.85       72.20      8.49 o
   4   7   0       41.59       38.40      6.36 o
   5   7   0        0.26        1.12      1.90 o
  -2   8   0        2.53        1.64      1.15 o
  -1   8   0       12.59       10.99      3.76 o
   0   8   0       20.56       38.84      7.82 o
   1   8   0        2.61        0.35      2.14 o
   2   8   0        4.40        4.06      1.82 o
   3   8   0       12.86       17.84      4.71 o
   4   8   0        4.21        3.03      1.52 o
   0   9   0        0.92        0.51      3.19 o
   1   9   0        7.30        6.38      3.10 o
   2   9   0        0.26        0.91      2.73 o
  -1  -9   1        7.25        7.31      4.13 o
  -4  -8   1        6.85        9.17      3.31 o
  -3  -8   1        3.28        5.26      3.09 o
  -2  -8   1        0.18        1.33      1.24 o
  -1  -8   1        4.48        2.01      1.20 o
   0  -8   1       21.10       31.48      6.69 o
   1  -8   1        7.61        8.85      5.25 o
   2  -8   1        0.00        4.48      3.21 o
  -5  -7   1        0.44        1.90      2.83 o
  -4  -7   1        0.05        0.76      2.12 o
  -3  -7   1       67.86       69.56      8.52 o
  -2  -7   1       40.93       44.43      5.50 o
  -1  -7   1        0.34        0.29      1.00 o
   0  -7   1        4.68        3.90      1.65 o
   1  -7   1        1.23        0.51      1.11 o
   2  -7   1       19.68       19.73      4.97 o
   3  -7   1        0.13        0.23      1.09 o
  -6  -6   1        9.70       14.68      5.05 o
  -5  -6   1        1.23        2.27      2.56 o
  -4  -6   1       38.97       35.46      5.66 o
  -3  -6   1      185.18      184.28     10.63 o
  -2  -6   1       15.18       20.41      3.55 o
  -1  -6   1       14.62       11.62      3.20 o
   0  -6   1       52.64       70.86      5.97 o
   1  -6   1       85.22       91.34      8.06 o
   2  -6   1        0.02       -0.33      1.92 o
   3  -6   1        1.14       -0.25      3.77 o
   4  -6   1        0.91        0.95      4.07 o
  -6  -5   1       33.03       41.40      6.50 o
  -5  -5   1       41.26       41.97      4.72 o
  -4  -5   1       82.33       86.33      8.50 o
  -3  -5   1       47.34       52.72      5.01 o
  -2  -5   1       66.13       64.90      5.78 o
  -1  -5   1      940.36      905.37     18.77 o
   0  -5   1       90.46      113.27      5.35 o
   1  -5   1       14.64       11.51      1.89 o
   2  -5   1        7.59        6.16      1.90 o
   3  -5   1        0.60        1.59      1.73 o
   4  -5   1        0.04        0.22      3.09 o
   5  -5   1        2.58        5.35     21.61 o
  -6  -4   1        1.24        1.47      0.59 o
  -5  -4   1        1.48        0.57      1.92 o
  -4  -4   1      410.72      395.36     15.17 o
  -3  -4   1      109.87      116.09      6.73 o
  -2  -4   1      217.66      200.46      9.00 o
  -1  -4   1       24.76       15.15      2.48 o
   0  -4   1       64.66       79.99      3.25 o
   1  -4   1       62.54       51.02      3.38 o
   2  -4   1      218.41      227.08     11.00 o
   3  -4   1      146.23      172.62      9.18 o
   4  -4   1        0.53        0.90      1.52 o
   5  -4   1       44.49       58.26     14.21 o
  -7  -3   1        2.12        0.06      1.02 o
  -6  -3   1        1.67        3.62      1.77 o
  -5  -3   1        2.54        4.43      0.98 o
  -4  -3   1        0.08       -0.29      1.59 o
  -3  -3   1      198.90      210.70      6.62 o
  -2  -3   1       74.01       45.82      7.24 o
  -1  -3   1      113.83       94.19      4.13 o
   0  -3   1      255.62      299.68      6.31 o
   1  -3   1      155.83      158.08      4.96 o
   2  -3   1      174.53      173.67      6.39 o
   3  -3   1        0.39       -0.37      1.16 o
   4  -3   1      139.23      159.81      7.82 o
   5  -3   1       10.83       16.54      4.21 o
   6  -3   1        8.55        6.37      3.16 o
  -7  -2   1        6.98        6.12      2.52 o
  -6  -2   1        2.90        2.75      1.09 o
  -5  -2   1       81.02       90.43      8.00 o
  -4  -2   1        8.00        5.28      1.68 o
  -3  -2   1       12.29        9.41      1.15 o
  -2  -2   1      473.37      458.00      6.93 o
  -1  -2   1        9.22        9.57      1.33 o
   0  -2   1      390.75      442.97      7.86 o
   1  -2   1       22.72       25.44      1.47 o
   2  -2   1        4.09        3.70      0.76 o
   3  -2   1       21.65       14.16      1.32 o
   4  -2   1        6.42        4.86      1.23 o
   5  -2   1      199.31      238.98     14.18 o
   6  -2   1       11.45       12.37      4.54 o
  -7  -1   1        1.00        0.45      1.20 o
  -6  -1   1       54.43       50.19      6.56 o
  -5  -1   1       62.60       64.68      7.62 o
  -4  -1   1       39.34       38.70      3.62 o
  -3  -1   1       25.55       19.94      1.93 o
  -2  -1   1       53.43       51.32      2.00 o
  -1  -1   1        0.91        0.58      0.29 o
   0  -1   1        9.67       17.45      1.23 o
   1  -1   1     4092.12     3990.19     17.92 o
   2  -1   1       63.83       69.35      2.70 o
   3  -1   1       24.61       25.43      1.83 o
   4  -1   1       64.96       64.69      4.07 o
   5  -1   1       30.57       38.64      5.40 o
   6  -1   1        2.37        2.46      1.99 o
   7  -1   1        0.01        1.96      0.97 o
  -7   0   1        7.60        6.49      2.69 o
  -6   0   1        6.58        4.95      1.76 o
  -5   0   1        4.46        4.60      2.41 o
  -4   0   1       43.93       54.48      6.29 o
  -3   0   1      244.67      290.73      9.35 o
  -2   0   1     1810.09     1986.14     15.48 o
  -1   0   1     1089.50     1081.00     10.03 o
   1   0   1      143.10      128.88      2.95 o
   2   0   1      155.04      175.40      4.39 o
   3   0   1      430.06      424.96      7.99 o
   4   0   1        1.47        1.47      0.66 o
   5   0   1        0.11        1.06      2.02 o
   6   0   1        8.26        9.39      2.28 o
   7   0   1        1.71        1.19      1.92 o
  -6   1   1        0.03        0.12      1.97 o
  -5   1   1       27.33       24.19      3.72 o
  -4   1   1      189.03      198.71     11.47 o
  -3   1   1        1.05        1.01      1.70 o
  -2   1   1      110.56      127.76      5.96 o
  -1   1   1      545.79      501.01     13.35 o
   1   1   1     3502.99     3319.47     16.03 o
   2   1   1       54.38       70.32      2.06 o
   3   1   1      721.46      787.29      9.43 o
   4   1   1       22.51       25.07      2.07 o
   5   1   1        1.19       -0.23      1.68 o
   6   1   1        0.96        0.36      1.53 o
   7   1   1        0.06        0.43      2.67 o
  -6   2   1        3.74        1.21      1.77 o
  -5   2   1        0.02       -1.44      2.78 o
  -4   2   1       10.66       12.07      3.08 o
  -3   2   1      175.46      187.38      9.89 o
  -2   2   1       82.77      101.31      7.20 o
  -1   2   1      208.42      204.42      5.95 o
   0   2   1     3342.38     4261.38     24.36 o
   1   2   1      372.69      344.63      6.48 o
   2   2   1      719.84      712.28      8.88 o
   3   2   1      265.00      280.30      5.89 o
   4   2   1       48.97       51.98      3.53 o
   5   2   1        0.82       -0.10      1.39 o
   6   2   1        0.01       -0.54      2.14 o
   7   2   1       12.66       11.27      5.03 o
  -6   3   1        5.49        2.10      3.25 o
  -5   3   1        4.38        4.20      2.00 o
  -4   3   1        3.27        4.67      1.43 o
  -3   3   1       31.19       32.04      5.12 o
  -2   3   1      160.25      192.49      8.98 o
  -1   3   1      648.79      676.57     15.53 o
   0   3   1       69.56       80.98      3.09 o
   1   3   1      285.33      250.43      9.94 o
   2   3   1        7.05        5.45      0.97 o
   3   3   1        7.96       11.33      1.34 o
   4   3   1       29.00       27.77      2.58 o
   5   3   1      208.57      234.62      9.81 o
   6   3   1       14.05       10.89      2.46 o
   7   3   1        0.10       -0.81      1.97 o
  -5   4   1       28.78       23.88      5.80 o
  -4   4   1       12.29       11.22      2.67 o
  -3   4   1       33.56       38.45      4.41 o
  -2   4   1       30.68       32.20      4.12 o
  -1   4   1       48.20       42.84      3.70 o
   0   4   1        3.57        2.24      1.20 o
   1   4   1       28.77       29.45      2.90 o
   2   4   1      418.01      358.22     22.42 o
   3   4   1       59.28       49.45      3.20 o
   4   4   1        0.58        1.14      1.27 o
   5   4   1       11.39       14.22      3.28 o
   6   4   1       27.05       30.57      4.89 o
   7   4   1        7.95        9.71      2.60 o
  -5   5   1        0.41       -1.16      2.97 o
  -4   5   1       38.66       43.73      7.42 o
  -3   5   1        3.29        3.43      1.53 o
  -2   5   1      102.94      125.98      9.09 o
  -1   5   1       33.93       29.10      3.17 o
   0   5   1      189.38      241.70     11.65 o
   1   5   1        0.20        1.01      1.73 o
   2   5   1       46.96       48.53      5.74 o
   3   5   1        9.22        9.09      1.36 o
   4   5   1      145.77      156.23      9.29 o
   5   5   1        0.23        0.93      0.99 o
   6   5   1        1.81        2.10      2.44 o
  -4   6   1        0.12       -0.68      3.15 o
  -3   6   1       27.43       29.93      5.01 o
  -2   6   1       22.83       24.52      4.26 o
  -1   6   1       34.13       31.99      5.49 o
   0   6   1        0.77        0.43      1.49 o
   1   6   1       55.74       60.77      5.21 o
   2   6   1       34.69       45.03      6.07 o
   3   6   1      112.49      111.94      9.49 o
   4   6   1        0.13       -2.13      1.59 o
   5   6   1       11.05       12.77      3.00 o
   6   6   1        2.33        4.65      1.98 o
  -3   7   1        3.03        2.83      4.01 o
  -2   7   1        0.85        0.04      2.79 o
  -1   7   1        0.05       -1.04      1.60 o
   0   7   1       30.26       47.67      5.39 o
   1   7   1      195.59      183.03     12.46 o
   2   7   1        0.08       -0.39      2.14 o
   3   7   1       15.69       17.48      4.13 o
   4   7   1       52.21       56.20      7.47 o
   5   7   1        0.31        0.70      0.94 o
  -2   8   1        6.09        5.81      2.46 o
  -1   8   1        2.49        0.74      0.68 o
   0   8   1       13.91       17.30      5.31 o
   1   8   1        1.61       -1.34      2.94 o
   2   8   1       24.20       27.54      5.33 o
   3   8   1       11.63       14.42      3.85 o
   4   8   1       10.35        5.47      3.66 o
   0   9   1        0.01       -0.58      2.28 o
   1   9   1        0.06       -0.07      1.42 o
   2   9   1        0.00       -0.87      2.15 o
  -3  -8   2        5.74        9.08      3.75 o
  -2  -8   2        7.31       11.29      3.26 o
  -1  -8   2       31.34       38.83      7.71 o
   0  -8   2        2.99        3.67      2.09 o
   1  -8   2       27.10       34.31      8.69 o
   2  -8   2        0.69        1.12      3.41 o
  -5  -7   2        0.74        0.56      1.54 o
  -4  -7   2        1.18        2.40      3.37 o
  -3  -7   2        2.55        1.52      0.77 o
  -2  -7   2        1.33        0.78      1.28 o
  -1  -7   2        5.74        5.66      2.16 o
   0  -7   2       13.60       22.97      4.43 o
   1  -7   2        0.01        1.00      2.86 o
   2  -7   2        1.79        2.95      2.43 o
   3  -7   2        0.24        0.03      1.77 o
  -5  -6   2        8.52        7.94      3.09 o
  -4  -6   2        3.93        3.85      2.18 o
  -3  -6   2        3.50        2.13      2.06 o
  -2  -6   2       53.54       52.74      5.81 o
  -1  -6   2        2.76        2.63      1.47 o
   0  -6   2       85.07      105.72      6.35 o
   1  -6   2        0.19       -0.40      0.56 o
   2  -6   2        1.08        0.98      1.01 o
   3  -6   2        0.99        0.77      0.89 o
   4  -6   2        0.31        1.59      0.61 o
  -6  -5   2        7.78        5.15      4.85 o
  -5  -5   2        7.85        9.45      3.08 o
  -4  -5   2       31.53       26.49      4.83 o
  -3  -5   2      685.75      649.29     18.81 o
  -2  -5   2       15.25        7.53      2.50 o
  -1  -5   2       43.04       39.46      3.14 o
   0  -5   2       11.71       11.79      1.82 o
   1  -5   2        0.57        0.34      0.97 o
   2  -5   2        6.87        3.38      1.97 o
   3  -5   2        2.53        0.69      1.39 o
   4  -5   2        0.01        1.33      1.66 o
   5  -5   2        1.86        4.03     11.78 o
  -6  -4   2        0.38       -0.11      2.74 o
  -5  -4   2      112.71      103.90      9.46 o
  -4  -4   2       27.53       22.22      3.62 o
  -3  -4   2      115.31       84.78     11.70 o
  -2  -4   2       57.22       54.65      4.19 o
  -1  -4   2       26.32       22.24      2.48 o
   0  -4   2       74.33       78.91      4.30 o
   1  -4   2        4.37        3.35      0.69 o
   2  -4   2        0.01        0.06      0.65 o
   3  -4   2        5.36        5.04      1.51 o
   4  -4   2        3.92        1.87      1.79 o
   5  -4   2        9.00       10.63      6.55 o
  -6  -3   2        0.80        1.60      1.59 o
  -5  -3   2        4.07        3.39      2.13 o
  -4  -3   2       21.87       23.53      3.39 o
  -3  -3   2       95.98       91.62      4.53 o
  -2  -3   2       58.79       59.38      4.00 o
  -1  -3   2      223.51      201.65      7.24 o
   0  -3   2      129.89      145.97      4.62 o
   1  -3   2        0.20        0.03      0.51 o
   2  -3   2        1.11        0.80      0.66 o
   3  -3   2        1.79        2.79      1.06 o
   4  -3   2        0.02       -0.72      1.40 o
   5  -3   2        1.96        1.30      2.72 o
   6  -3   2       22.54       35.74     13.36 o
  -6  -2   2       22.71       24.97      5.35 o
  -5  -2   2        1.51        5.38      3.06 o
  -4  -2   2        1.97        0.63      0.50 o
  -3  -2   2        3.28        2.95      0.52 o
  -2  -2   2      409.70      411.65      9.07 o
  -1  -2   2      385.11      341.18      8.38 o
   0  -2   2     1035.07     1273.74     12.22 o
   1  -2   2       67.41       66.16      2.47 o
   2  -2   2      188.22      182.30      5.38 o
   3  -2   2      244.19      234.00      6.23 o
   4  -2   2       62.16       62.22      3.63 o
   5  -2   2      123.00      139.52     10.21 o
   6  -2   2        5.35       12.51      4.44 o
  -7  -1   2        0.10        2.97      3.45 o
  -6  -1   2       45.57       37.65      6.55 o
  -5  -1   2       25.99       35.26      5.97 o
  -4  -1   2       35.72       37.34      4.42 o
  -3  -1   2      423.85      477.46     12.09 o
  -2  -1   2        0.20        0.38      0.89 o
  -1  -1   2       48.14       39.94      2.49 o
   0  -1   2      173.40      204.75      5.79 o
   1  -1   2     7013.01     6538.16     83.85 o
   2  -1   2      318.46      299.84      5.83 o
   3  -1   2        7.69        6.46      0.88 o
   4  -1   2      112.91      111.18      5.38 o
   5  -1   2       32.63       50.37      7.10 o
   6  -1   2        6.43        9.24      3.89 o
   7  -1   2       12.37       29.47      7.66 o
  -6   0   2        1.00        0.35      2.23 o
  -5   0   2       58.17       71.02      8.85 o
  -4   0   2       38.92       42.55      5.96 o
  -3   0   2       39.61       42.98      3.42 o
  -2   0   2      410.35      411.93      7.79 o
  -1   0   2     1026.87     1025.52     13.85 o
   0   0   2      129.34      138.81      3.27 o
   1   0   2      342.73      347.09      4.94 o
   2   0   2      209.81      214.18      6.50 o
   3   0   2      256.76      251.63      7.13 o
   4   0   2       40.22       41.08      3.17 o
   5   0   2       30.23       28.37      3.12 o
   6   0   2        1.65        5.91      2.67 o
   7   0   2        5.46       20.40      6.33 o
  -6   1   2       49.44       50.96      8.41 o
  -5   1   2        7.97        7.29      2.66 o
  -4   1   2      104.47      125.10     12.96 o
  -3   1   2       10.03       10.68      2.54 o
  -2   1   2      869.79      868.25     15.74 o
  -1   1   2        5.38        4.89      2.36 o
   0   1   2      856.11     1052.00     11.82 o
   1   1   2     2185.06     2078.47     18.51 o
   2   1   2      459.12      461.08      8.41 o
   3   1   2       40.89       33.79      2.26 o
   4   1   2       16.13       17.48      2.15 o
   5   1   2       43.40       50.52      4.29 o
   6   1   2        0.23       -0.83      0.61 o
   7   1   2        0.73       -0.03      3.33 o
  -6   2   2        0.14       -0.71      1.77 o
  -5   2   2       40.91       53.20      7.43 o
  -4   2   2        0.29        0.71      0.91 o
  -3   2   2      306.21      321.38     12.24 o
  -2   2   2       26.64       15.68      3.67 o
  -1   2   2     1291.68     1287.48     16.26 o
   0   2   2     8148.94    10230.49     83.45 o
   1   2   2      345.69      328.32      5.24 o
   2   2   2      683.44      651.35      7.29 o
   3   2   2      342.86      372.72      7.22 o
   4   2   2        0.85        0.35      0.70 o
   5   2   2       19.96       27.29      2.93 o
   6   2   2       27.55       39.54      5.54 o
   7   2   2        0.54        0.59      1.50 o
  -6   3   2        1.15        2.80      3.22 o
  -5   3   2        0.22       -0.24      1.80 o
  -4   3   2       24.46       25.07      5.05 o
  -3   3   2      232.36      229.68     13.71 o
  -2   3   2       77.47       76.96      5.31 o
  -1   3   2      320.67      294.27     11.34 o
   0   3   2        4.24       10.19      2.65 o
   1   3   2      101.99      100.83      4.09 o
   2   3   2      554.05      536.34      9.03 o
   3   3   2       23.57       21.95      2.20 o
   4   3   2       18.82       14.45      1.95 o
   5   3   2       53.37       62.74      5.29 o
   6   3   2       16.52       12.98      2.63 o
   7   3   2        8.83        8.49      4.67 o
  -5   4   2        0.02       -3.87      3.13 o
  -4   4   2        7.20        6.04      2.09 o
  -3   4   2        1.03        1.46      0.98 o
  -2   4   2       15.86       28.10      4.71 o
  -1   4   2       13.91       12.10      2.48 o
   0   4   2       79.28      101.78      5.66 o
   1   4   2      223.66      208.39      7.09 o
   2   4   2      487.67      459.78     26.80 o
   3   4   2        3.87        1.25      1.05 o
   4   4   2        4.44        9.84      1.85 o
   5   4   2      158.88      170.48      9.20 o
   6   4   2        2.62        2.00      1.26 o
   7   4   2        3.66        0.59      1.74 o
  -5   5   2        0.26        0.77      3.09 o
  -4   5   2       35.11       39.45      5.92 o
  -3   5   2        0.72        0.10      1.13 o
  -2   5   2        9.68        8.20      2.65 o
  -1   5   2       16.32       13.41      2.26 o
   0   5   2        0.00        0.78      0.78 o
   1   5   2        1.74        1.89      0.93 o
   2   5   2        7.16        6.62      1.66 o
   3   5   2       11.43        8.05      1.82 o
   4   5   2        3.73        4.22      2.07 o
   5   5   2       26.61       30.75      4.66 o
   6   5   2       22.60       23.03      4.68 o
  -4   6   2        2.97        1.92      2.70 o
  -3   6   2        0.05       -2.76      1.84 o
  -2   6   2       29.31       23.96      4.35 o
  -1   6   2       35.96       36.77      4.74 o
   0   6   2        6.97        6.05      1.73 o
   1   6   2        0.05       -0.53      1.03 o
   2   6   2       50.93       42.47      6.93 o
   3   6   2       44.02       36.39      5.05 o
   4   6   2        1.42       -1.08      2.32 o
   5   6   2        8.96        8.79      3.04 o
   6   6   2        0.93        0.63      1.68 o
  -3   7   2        0.17       -1.24      2.56 o
  -2   7   2       15.64       12.84      3.86 o
  -1   7   2        6.89        3.13      2.37 o
   0   7   2        6.56        8.75      1.99 o
   1   7   2        3.55        5.13      1.92 o
   2   7   2        3.02        0.77      1.52 o
   3   7   2        5.33        2.00      1.72 o
   4   7   2        0.01        0.22      1.20 o
   5   7   2        0.03        3.38      3.00 o
  -2   8   2        7.45        3.83      3.45 o
  -1   8   2        0.31        1.20      2.85 o
   0   8   2        4.42        2.72      1.47 o
   1   8   2        0.05        0.56      2.12 o
   2   8   2       23.47       21.31      4.60 o
   3   8   2        0.68       -0.31      1.68 o
   4   8   2       22.96       15.25      4.75 o
   0   9   2        4.99        5.72      4.58 o
   1   9   2       13.92       13.63      4.47 o
   2   9   2        1.95        3.25      2.64 o
  -3  -8   3        1.29        1.75      3.05 o
  -2  -8   3       12.20       15.73      4.51 o
  -1  -8   3        5.46        3.22      2.48 o
   0  -8   3        0.26        0.62      2.63 o
   1  -8   3        8.55        5.91      7.14 o
  -4  -7   3        8.06        6.36      2.37 o
  -3  -7   3        0.19        0.26      1.59 o
  -2  -7   3       38.18       44.97      5.99 o
  -1  -7   3        9.15       10.88      3.14 o
   0  -7   3        0.12        0.36      1.73 o
   1  -7   3       15.58       15.76      3.76 o
   2  -7   3       34.86       38.86      7.52 o
   3  -7   3        0.03        2.85      2.61 o
  -5  -6   3        8.03        8.68      3.16 o
  -4  -6   3       81.29       91.50     10.02 o
  -3  -6   3        4.55        6.64      2.41 o
  -2  -6   3        0.01        1.06      1.56 o
  -1  -6   3        5.61        6.67      1.83 o
   0  -6   3      129.86      163.41      8.81 o
   1  -6   3       34.27       27.69      3.24 o
   2  -6   3        2.56        2.60      1.07 o
   3  -6   3       21.97       27.81      6.09 o
   4  -6   3        1.01        3.13      2.13 o
  -6  -5   3        6.39        5.39      3.80 o
  -5  -5   3        0.75       -1.53      2.16 o
  -4  -5   3       51.03       48.64      6.95 o
  -3  -5   3       15.63       13.33      2.71 o
  -2  -5   3       61.33       60.77      6.40 o
  -1  -5   3       10.99        6.03      1.36 o
   0  -5   3       10.66       12.07      2.19 o
   1  -5   3       29.77       22.75      2.99 o
   2  -5   3       28.82       21.82      3.58 o
   3  -5   3        6.63        6.42      3.12 o
   4  -5   3        9.94        6.19      3.69 o
   5  -5   3        0.08        5.42      6.56 o
  -6  -4   3        0.97       -3.54      3.52 o
  -5  -4   3       31.88       32.71      6.06 o
  -4  -4   3       14.44       12.71      2.44 o
  -3  -4   3       53.15       57.34      4.49 o
  -2  -4   3      194.51      179.94     10.19 o
  -1  -4   3       66.68       56.31      4.61 o
   0  -4   3      361.61      459.19     12.40 o
   1  -4   3      155.20      130.28     12.50 o
   2  -4   3        9.58        9.09      1.54 o
   3  -4   3        1.57        5.66      1.95 o
   4  -4   3        0.01       -0.08      2.81 o
   5  -4   3        0.00        0.70      1.73 o
  -6  -3   3       43.31       48.39     10.05 o
  -5  -3   3       11.07        6.03      3.32 o
  -4  -3   3      312.02      320.10     11.31 o
  -3  -3   3      332.40      338.77     12.41 o
  -2  -3   3       69.10       62.81      6.57 o
  -1  -3   3     1984.55     1860.57     31.68 o
   0  -3   3      221.72      287.18      8.00 o
   1  -3   3      225.91      196.17     12.21 o
   2  -3   3        9.02       12.48      1.65 o
   3  -3   3       36.34       28.46      4.57 o
   4  -3   3        0.43       -0.04      1.48 o
   5  -3   3        5.46        1.65      3.96 o
   6  -3   3        1.97        4.57      2.00 o
  -6  -2   3        1.42        0.00      2.81 o
  -5  -2   3       24.90       25.55      4.59 o
  -4  -2   3      274.09      263.05     12.08 o
  -3  -2   3      109.97      110.00      5.41 o
  -2  -2   3      889.94      893.28     15.26 o
  -1  -2   3        0.49        0.37      0.68 o
   0  -2   3        3.68        7.37      2.35 o
   1  -2   3       66.38       56.13      3.06 o
   2  -2   3     1197.42     1269.94     16.70 o
   3  -2   3       59.31       59.25      4.00 o
   4  -2   3        1.73        0.82      1.28 o
   5  -2   3       73.14       64.60      8.12 o
   6  -2   3       16.00       17.51      4.41 o
  -6  -1   3        6.41        6.04      2.38 o
  -5  -1   3        6.58        6.88      3.46 o
  -4  -1   3       33.22       21.10      4.83 o
  -3  -1   3        6.75        4.71      1.87 o
  -2  -1   3       16.16       13.41      2.44 o
  -1  -1   3      495.00      488.06     11.16 o
   0  -1   3     1546.24     2044.22     21.25 o
   1  -1   3      217.15      194.53      4.99 o
   2  -1   3       96.51       95.73      4.76 o
   3  -1   3        2.58        1.94      0.62 o
   4  -1   3      306.64      278.84     10.50 o
   5  -1   3        1.75        0.53      1.42 o
   6  -1   3       14.52       15.39      4.22 o
   7  -1   3        0.88        7.04      8.91 o
  -6   0   3        0.02       -1.43      1.32 o
  -5   0   3       94.37      100.75     10.51 o
  -4   0   3        9.47        7.43      3.53 o
  -3   0   3      366.79      348.93     19.21 o
  -2   0   3       78.61       90.23      5.58 o
  -1   0   3        3.35        2.60      0.69 o
   0   0   3      101.94      139.03      4.01 o
   1   0   3     1641.59     1566.89     11.25 o
   2   0   3      323.81      326.22      6.49 o
   3   0   3        4.31        4.18      0.81 o
   4   0   3      100.52      108.83      5.35 o
   5   0   3      153.76      180.79      8.97 o
   6   0   3        2.16       -1.53      2.91 o
   7   0   3        6.46       17.88      6.47 o
  -6   1   3       17.03       10.07      4.19 o
  -5   1   3       21.05       20.07      6.35 o
  -4   1   3        8.30        6.35      1.79 o
  -3   1   3       11.95       11.94      2.01 o
  -2   1   3        2.16       -1.03      2.37 o
  -1   1   3        1.69        0.99      0.99 o
   0   1   3       18.10       27.64      2.55 o
   1   1   3       23.41       23.31      1.49 o
   2   1   3       41.89       41.56      2.00 o
   3   1   3        0.78        3.81      1.24 o
   4   1   3       77.67       76.28      3.84 o
   5   1   3        1.22        2.03      1.40 o
   6   1   3        0.41       -2.16      2.18 o
   7   1   3        1.22        4.46      3.46 o
  -6   2   3        1.95        0.94      2.21 o
  -5   2   3       34.07       43.35      7.30 o
  -4   2   3        9.11       16.24      4.10 o
  -3   2   3       28.46       24.53      5.63 o
  -2   2   3      848.62      952.13     31.96 o
  -1   2   3       96.41       90.90      8.57 o
   0   2   3      293.62      372.97      9.12 o
   1   2   3       25.41       22.80      1.63 o
   2   2   3       68.37       72.66      2.79 o
   3   2   3       43.14       43.04      2.30 o
   4   2   3        6.41        5.41      1.01 o
   5   2   3        6.32        4.10      2.05 o
   6   2   3       62.80       77.95      8.30 o
   7   2   3       10.78       15.75     14.38 o
  -6   3   3        6.24        8.22      3.61 o
  -5   3   3        5.00        6.71      3.30 o
  -4   3   3       12.79       11.96      3.37 o
  -3   3   3        4.98        7.22      5.21 o
  -2   3   3      209.14      243.56     13.92 o
  -1   3   3      261.08      275.58     13.67 o
   0   3   3        4.78        4.71      1.14 o
   1   3   3      525.38      478.48      8.59 o
   2   3   3        2.38        3.58      0.73 o
   3   3   3      675.03      694.37     11.05 o
   4   3   3       96.02      108.85      6.08 o
   5   3   3        2.02        0.20      1.66 o
   6   3   3       23.12       25.10      3.47 o
   7   3   3        5.66        7.76      6.25 o
  -5   4   3        3.35        1.15      1.07 o
  -4   4   3        0.24        2.09      2.10 o
  -3   4   3       39.24       43.05      6.87 o
  -2   4   3       22.44       17.89      5.15 o
  -1   4   3      254.73      276.09     14.82 o
   0   4   3      841.10     1054.82     23.80 o
   1   4   3      418.16      387.20     10.53 o
   2   4   3       64.50       50.79      3.06 o
   3   4   3      163.81      150.04      5.84 o
   4   4   3        2.89        2.73      0.96 o
   5   4   3       64.56       75.04      8.00 o
   6   4   3        1.89        3.41      1.24 o
   7   4   3        3.70        4.59      1.58 o
  -5   5   3        1.87        1.42      2.33 o
  -4   5   3        2.43        2.07      1.49 o
  -3   5   3        0.78        0.45      1.54 o
  -2   5   3       46.77       60.34      8.59 o
  -1   5   3       69.74       64.77      7.13 o
   0   5   3       96.66      113.20      6.66 o
   1   5   3        1.72        1.13      0.74 o
   2   5   3      104.83      120.14      6.81 o
   3   5   3        8.15        7.66      1.26 o
   4   5   3       87.54       90.92      7.38 o
   5   5   3        0.43        1.17      1.44 o
   6   5   3       30.54       31.95      5.76 o
  -4   6   3        0.81        0.50      2.28 o
  -3   6   3        5.92        7.61      2.51 o
  -2   6   3        4.30        6.41      2.12 o
  -1   6   3        1.10        4.35      1.84 o
   0   6   3        0.93        1.23      2.24 o
   1   6   3       24.08       24.72      3.40 o
   2   6   3       82.80       68.75      5.28 o
   3   6   3        0.31        1.82      1.62 o
   4   6   3        0.79        1.91      1.23 o
   5   6   3       38.02       52.08      7.95 o
   6   6   3        0.94        0.28      1.98 o
  -3   7   3        0.79       -0.30      1.52 o
  -2   7   3        1.10        1.78      1.41 o
  -1   7   3       69.25       71.26      9.86 o
   0   7   3        3.12        5.53      1.64 o
   1   7   3        1.38        0.72      1.20 o
   2   7   3        1.20        1.59      1.86 o
   3   7   3       43.89       36.74      4.99 o
   4   7   3       15.50       18.12      4.49 o
   5   7   3        0.27        4.46      2.02 o
  -2   8   3        3.32        0.99      1.87 o
  -1   8   3        1.02        2.50      2.28 o
   0   8   3        4.15        6.72      2.78 o
   1   8   3        6.86        5.92      3.21 o
   2   8   3       15.44       13.93      2.61 o
   3   8   3        1.03        2.37      2.24 o
   4   8   3        0.00       -0.07      2.86 o
   1   9   3       12.63       21.09      6.31 o
   2   9   3        0.00        0.40      2.46 o
  -2  -8   4        7.30        6.02      2.48 o
  -1  -8   4        1.57        2.97      1.98 o
   0  -8   4        1.20        1.80      2.12 o
   1  -8   4        0.49       -0.06      0.88 o
  -4  -7   4        9.53        8.31      5.39 o
  -3  -7   4       53.66       55.28      7.86 o
  -2  -7   4        0.01        0.71      1.60 o
  -1  -7   4       45.44       50.45      8.45 o
   0  -7   4        1.27        1.46      1.60 o
   1  -7   4       50.17       49.93      6.54 o
   2  -7   4       20.28       20.43      5.39 o
   3  -7   4        1.62        5.21      2.91 o
  -5  -6   4        1.66        2.07      1.63 o
  -4  -6   4        4.28        6.73      4.27 o
  -3  -6   4        0.01        3.08      2.22 o
  -2  -6   4      195.24      193.90     12.68 o
  -1  -6   4       26.69       27.20      3.73 o
   0  -6   4       12.51       18.76      3.55 o
   1  -6   4       78.42       81.18      7.76 o
   2  -6   4        0.03       -0.44      1.59 o
   3  -6   4        1.50        2.85      3.08 o
   4  -6   4        1.80        1.26      3.53 o
  -5  -5   4        0.35        0.50      2.00 o
  -4  -5   4       60.26       65.25      8.32 o
  -3  -5   4        6.54        5.98      2.57 o
  -2  -5   4       10.19       10.41      2.61 o
  -1  -5   4        7.78        8.96      2.19 o
   0  -5   4       48.20       66.66      5.41 o
   1  -5   4        8.07        5.94      1.63 o
   2  -5   4        0.42        1.72      0.77 o
   3  -5   4        0.85        1.88      1.65 o
   4  -5   4       17.29       14.36      3.04 o
   5  -5   4        0.00        0.72      2.63 o
  -6  -4   4        0.86       -8.07      9.79 o
  -5  -4   4        6.48        4.12      6.97 o
  -4  -4   4       33.46       36.07      6.58 o
  -3  -4   4       43.54       31.23      3.16 o
  -2  -4   4       36.00       27.70      4.21 o
  -1  -4   4        0.04       -0.44      1.09 o
   0  -4   4       19.26       22.33      2.79 o
   1  -4   4        6.71        5.73      1.67 o
   2  -4   4        0.38       -0.37      0.66 o
   3  -4   4       28.10       30.60      5.07 o
   4  -4   4        0.91        1.44      1.15 o
   5  -4   4        1.15        3.12      3.07 o
  -6  -3   4       20.74       21.03      6.40 o
  -5  -3   4       16.50        9.52     13.26 o
  -4  -3   4       75.02       65.87      5.41 o
  -3  -3   4      382.23      344.62     13.72 o
  -2  -3   4       28.93       33.12      5.95 o
  -1  -3   4       61.03       53.25      5.69 o
   0  -3   4        2.21        5.42      1.17 o
   1  -3   4      166.05      149.96      7.04 o
   2  -3   4        1.64        1.89      0.68 o
   3  -3   4        3.32        1.63      1.02 o
   4  -3   4       18.84       19.56      3.76 o
   5  -3   4        4.59        4.88      3.27 o
   6  -3   4        0.02       -0.56      1.72 o
  -6  -2   4        3.08        2.25      3.27 o
  -5  -2   4       60.35       42.47      6.65 o
  -4  -2   4       11.89       11.34      3.15 o
  -3  -2   4       76.20       71.09      4.83 o
  -2  -2   4      151.49      146.52      9.75 o
  -1  -2   4       40.09       43.60      5.14 o
   0  -2   4      250.06      312.60     11.27 o
   1  -2   4       53.39       54.07      4.36 o
   2  -2   4      453.47      403.72      9.52 o
   3  -2   4        0.01        0.39      0.72 o
   4  -2   4        0.61       -0.37      1.26 o
   5  -2   4       22.59       13.42      3.97 o
   6  -2   4        2.49       -0.60      1.20 o
  -6  -1   4       11.74       11.16      3.43 o
  -5  -1   4        0.54        1.16      4.08 o
  -4  -1   4      123.81      135.55     10.93 o
  -3  -1   4      111.33      103.75      7.51 o
  -2  -1   4        8.03       11.50      3.10 o
  -1  -1   4     2076.65     2045.00     39.82 o
   0  -1   4      852.54     1061.39     26.01 o
   1  -1   4       87.79       74.98      4.12 o
   2  -1   4      326.08      352.18      8.82 o
   3  -1   4      115.74      125.71      5.67 o
   4  -1   4        3.54        3.34      1.09 o
   5  -1   4        3.48        6.91      2.92 o
   6  -1   4       10.56        9.30      6.00 o
  -6   0   4        5.14        5.39      2.28 o
  -5   0   4       28.33       35.57      6.19 o
  -4   0   4       12.75        9.65      3.19 o
  -3   0   4      297.56      322.42     15.42 o
  -2   0   4      149.15      144.03      7.91 o
  -1   0   4      410.22      352.39     16.41 o
   0   0   4       70.92       75.17      3.56 o
   1   0   4      391.50      357.10      5.69 o
   2   0   4      823.40      826.17     11.71 o
   3   0   4      294.16      275.76     14.82 o
   4   0   4        8.75        8.68      1.53 o
   5   0   4      238.64      260.55     13.34 o
   6   0   4       16.06       16.46      5.80 o
   7   0   4        2.68        1.66      2.45 o
  -6   1   4        8.81       10.77      4.90 o
  -5   1   4        1.34       -0.48      1.99 o
  -4   1   4      187.95      179.95     12.45 o
  -3   1   4       25.90       27.24      4.82 o
  -2   1   4      167.14      162.58      8.87 o
  -1   1   4       33.72       37.15      4.72 o
   0   1   4      622.55      800.49     16.50 o
   1   1   4     1185.00     1125.38     12.44 o
   2   1   4      432.17      424.39      7.82 o
   3   1   4       55.91       49.47      2.33 o
   4   1   4      300.22      314.01      8.73 o
   5   1   4        0.89        2.64      2.26 o
   6   1   4        5.28       -1.62      5.00 o
   7   1   4       26.15       27.54      6.90 o
  -6   2   4        9.91       18.77      7.12 o
  -5   2   4       23.66       38.52      7.17 o
  -4   2   4        0.84       -3.28      5.98 o
  -3   2   4        8.55        7.16      3.40 o
  -2   2   4      272.05      288.59     19.07 o
  -1   2   4      227.86      227.57     15.25 o
   0   2   4       24.39       33.66      3.50 o
   1   2   4       53.46       42.81      2.86 o
   2   2   4       16.55       19.96      1.85 o
   3   2   4      119.05      116.90      4.71 o
   4   2   4       41.53       42.95      3.96 o
   5   2   4        5.29        4.53      1.47 o
   6   2   4        5.59        3.50      2.24 o
   7   2   4        8.61       10.01      4.24 o
  -5   3   4       18.08       23.79      5.80 o
  -4   3   4       23.52       23.83      4.71 o
  -3   3   4       14.55        8.48      4.38 o
  -2   3   4       47.50       43.43      6.27 o
  -1   3   4       19.96       24.67      4.36 o
   0   3   4      237.77      305.79     10.85 o
   1   3   4      485.19      462.27     11.69 o
   2   3   4      505.29      530.21     10.97 o
   3   3   4       32.42       41.79      3.07 o
   4   3   4        0.34        1.03      0.97 o
   5   3   4        1.71        3.19      2.43 o
   6   3   4       38.86       43.00      4.99 o
   7   3   4        0.98        2.41      1.80 o
  -5   4   4        1.28        1.64      2.49 o
  -4   4   4        2.06        1.75      1.40 o
  -3   4   4      104.19       93.90      9.99 o
  -2   4   4       38.62       41.09      6.13 o
  -1   4   4       78.49       65.27      6.67 o
   0   4   4      946.71     1134.24     33.50 o
   1   4   4       51.23       41.91      3.58 o
   2   4   4       66.73       67.30      5.02 o
   3   4   4      155.86      172.94      7.43 o
   4   4   4        9.85        8.90      1.98 o
   5   4   4        4.37        4.16      1.70 o
   6   4   4        6.02        6.25      2.76 o
   7   4   4        1.35       -0.66      4.38 o
  -4   5   4        1.34        1.07      1.58 o
  -3   5   4       37.06       35.86      6.12 o
  -2   5   4        0.03        2.77      2.63 o
  -1   5   4      244.35      227.12     15.18 o
   0   5   4       61.07       69.72      5.27 o
   1   5   4        2.31        1.88      1.31 o
   2   5   4       23.93       15.70      3.39 o
   3   5   4        6.70        8.39      1.73 o
   4   5   4       44.57       45.23      5.16 o
   5   5   4        1.22        2.83      1.11 o
   6   5   4        7.72        4.65      2.49 o
  -4   6   4        0.02        0.54      1.66 o
  -3   6   4        0.61        1.35      1.49 o
  -2   6   4        1.01        6.87      3.45 o
  -1   6   4       19.91       12.16      7.92 o
   0   6   4        3.23        4.06      0.76 o
   1   6   4        1.56        1.71      1.37 o
   2   6   4       89.13       92.44      6.73 o
   3   6   4       22.94       19.93      4.09 o
   4   6   4       26.97       23.98      4.49 o
   5   6   4        4.09        3.15      1.62 o
   6   6   4        0.21       -1.17      1.29 o
  -3   7   4        0.26        1.22      1.92 o
  -2   7   4        4.26        2.92      2.43 o
  -1   7   4        8.81        9.12      4.07 o
   0   7   4        4.04        8.31      2.92 o
   1   7   4        0.52        2.74      2.04 o
   2   7   4        7.15        6.81      2.35 o
   3   7   4        0.00        0.19      1.47 o
   4   7   4        1.12        2.82      1.53 o
   5   7   4        6.45        8.60      3.29 o
  -1   8   4        0.01        0.01      1.44 o
   0   8   4        0.90       -1.55      1.57 o
   1   8   4        0.53       -0.88      1.86 o
   2   8   4        0.24        0.56      2.57 o
   3   8   4        0.61        2.84      1.94 o
   4   8   4        0.20        2.16      1.89 o
   1   9   4        0.00        1.72      2.15 o
   2   9   4        0.02        2.48      2.11 o
  -1  -8   5        5.25        3.62      2.72 o
   0  -8   5        0.35       -0.74      2.42 o
  -3  -7   5       13.82       17.02     11.12 o
  -2  -7   5        0.97        0.49      1.39 o
  -1  -7   5        3.78        0.59      2.47 o
   0  -7   5        0.05       -1.46      1.90 o
   1  -7   5        1.60       -1.77      1.77 o
   2  -7   5        8.16        8.69      4.12 o
  -4  -6   5        1.38        3.57      3.13 o
  -3  -6   5       11.48       14.32      4.57 o
  -2  -6   5       19.05       15.11      3.45 o
  -1  -6   5       11.54        8.29      1.58 o
   0  -6   5        1.39        3.70      1.93 o
   1  -6   5       19.85       16.47      3.65 o
   2  -6   5       14.97       16.05      4.35 o
   3  -6   5        2.41        3.68      3.01 o
   4  -6   5        0.08       -1.59      2.04 o
  -5  -5   5        5.16        6.74      2.94 o
  -4  -5   5       60.99       74.47     10.55 o
  -3  -5   5       36.22       38.91      5.92 o
  -2  -5   5        8.31       10.06      3.33 o
  -1  -5   5      103.97       95.19      7.20 o
   0  -5   5       13.15       15.79      2.58 o
   1  -5   5      103.45      110.24      8.97 o
   2  -5   5      111.74      121.11      9.14 o
   3  -5   5        2.81        2.59      1.51 o
   4  -5   5       22.62       10.24      6.90 o
  -5  -4   5       15.85       21.00      7.11 o
  -4  -4   5       51.76       59.04     14.46 o
  -3  -4   5       57.87       61.99      6.07 o
  -2  -4   5       88.25       92.97      9.49 o
  -1  -4   5       16.20        8.61      2.76 o
   0  -4   5      287.64      368.46     12.57 o
   1  -4   5      151.30      139.04     11.28 o
   2  -4   5       40.97       36.01      5.81 o
   3  -4   5       22.19       23.56      4.95 o
   4  -4   5        9.69       10.49      3.73 o
   5  -4   5        0.43       -0.13      3.12 o
  -6  -3   5        0.25       -2.95     10.72 o
  -5  -3   5        1.50        0.84      2.98 o
  -4  -3   5        1.85        4.07      2.69 o
  -3  -3   5        3.60        5.18      2.19 o
  -2  -3   5       67.48       62.11      7.22 o
  -1  -3   5      225.69      217.20     16.46 o
   0  -3   5       24.54       30.60      3.54 o
   1  -3   5        6.32        6.41      3.23 o
   2  -3   5       30.89       25.04      3.20 o
   3  -3   5      114.64       94.15     10.99 o
   4  -3   5        0.01        1.53      1.68 o
   5  -3   5        0.00        1.39      1.51 o
   6  -3   5        2.63        0.37      4.15 o
  -6  -2   5        3.69        7.51      4.63 o
  -5  -2   5       67.21       61.76      7.64 o
  -4  -2   5       54.67       49.20      6.24 o
  -3  -2   5      254.18      217.65     13.51 o
  -2  -2   5       40.15       32.21      6.19 o
  -1  -2   5       41.28       31.75      5.67 o
   0  -2   5      723.26      912.20     21.12 o
   1  -2   5      755.01      763.09     16.03 o
   2  -2   5       20.10       20.07      2.13 o
   3  -2   5        5.60        7.85      1.77 o
   4  -2   5        2.45        1.82      1.44 o
   5  -2   5        2.60        7.21      4.54 o
   6  -2   5        0.19        2.51      5.06 o
  -6  -1   5       27.69       30.71      6.67 o
  -5  -1   5        0.21       -1.34      3.43 o
  -4  -1   5      399.02      378.46     19.93 o
  -3  -1   5      133.48      142.73      8.94 o
  -2  -1   5      768.73      740.23     23.45 o
  -1  -1   5      746.55      766.44     28.10 o
   0  -1   5      140.22      190.95      8.96 o
   1  -1   5       12.07       10.81      1.51 o
   2  -1   5      271.07      227.49      6.64 o
   3  -1   5       15.64       15.73      2.39 o
   4  -1   5        0.33       -0.01      0.93 o
   5  -1   5        2.77        2.88      1.18 o
   6  -1   5        0.11       -0.47      2.31 o
  -6   0   5        0.40        1.06      1.76 o
  -5   0   5       12.08        9.12      5.13 o
  -4   0   5      128.63      108.76      9.91 o
  -3   0   5       42.49       42.95      5.85 o
  -2   0   5      190.01      194.23     10.06 o
  -1   0   5       31.59       29.02      5.23 o
   0   0   5        1.72        1.73      0.89 o
   1   0   5       95.31       86.86      3.68 o
   2   0   5      113.53      109.04      6.89 o
   3   0   5       72.37       71.61      3.98 o
   4   0   5       15.92       14.97      3.03 o
   5   0   5       87.18       85.95      8.76 o
   6   0   5        1.13        0.97      2.47 o
   7   0   5        3.66        0.16      3.51 o
  -6   1   5        0.00        1.48      2.97 o
  -5   1   5       15.23        9.74      6.94 o
  -4   1   5       29.27       28.99      5.04 o
  -3   1   5        1.50        0.93      2.27 o
  -2   1   5        6.28        9.95      5.62 o
  -1   1   5      397.22      382.25     16.06 o
   0   1   5        0.40        1.56      0.87 o
   1   1   5        7.76        5.64      1.22 o
   2   1   5      131.00      139.31      5.20 o
   3   1   5       31.95       43.85      2.96 o
   4   1   5       98.24       85.12      4.67 o
   5   1   5        7.26       12.04      4.24 o
   6   1   5        6.24        7.33      3.17 o
   7   1   5        3.18        3.58      1.95 o
  -5   2   5        1.20        3.19      3.18 o
  -4   2   5       52.62       47.87      8.87 o
  -3   2   5       13.92       12.57      2.55 o
  -2   2   5       67.58       48.30      5.02 o
  -1   2   5      167.52      134.79     20.71 o
   0   2   5        6.00       12.32      3.40 o
   1   2   5       66.47       73.47      4.44 o
   2   2   5       97.56      102.58      5.40 o
   3   2   5        7.61        6.27      0.77 o
   4   2   5      149.61      155.82      6.09 o
   5   2   5      256.28      299.25     14.62 o
   6   2   5        0.31        4.33      3.27 o
   7   2   5        0.06       -1.04      3.95 o
  -5   3   5        0.01        0.68      2.92 o
  -4   3   5       24.12       18.27      5.62 o
  -3   3   5        0.01        0.63      1.29 o
  -2   3   5        0.76        6.36     10.06 o
  -1   3   5        1.27        0.69      5.85 o
   0   3   5       74.33       82.47     14.10 o
   1   3   5        6.29        1.89      1.57 o
   2   3   5      287.86      294.52     11.74 o
   3   3   5        2.10        1.68      0.86 o
   4   3   5       71.73       75.18      5.45 o
   5   3   5       13.70       11.27      2.87 o
   6   3   5       13.71       19.03      6.44 o
   7   3   5        6.47        6.28      5.15 o
  -5   4   5        2.37        5.50      3.95 o
  -4   4   5        3.09        1.68      1.71 o
  -3   4   5        1.36        2.41      0.96 o
  -2   4   5       54.94       44.32      7.04 o
  -1   4   5       43.56       48.37      7.24 o
   0   4   5      139.04      154.28     10.39 o
   1   4   5       65.94       51.14      4.18 o
   2   4   5        1.08        1.26      0.86 o
   3   4   5       28.76       35.20      3.77 o
   4   4   5        4.70        4.37      1.51 o
   5   4   5       16.34       17.24      3.77 o
   6   4   5        0.61        0.45      2.20 o
  -4   5   5        4.60        2.53      1.75 o
  -3   5   5        0.07        0.62      0.89 o
  -2   5   5       29.85       21.18      5.91 o
  -1   5   5        0.02       -0.21      1.80 o
   0   5   5        2.39        2.65      2.84 o
   1   5   5       86.10       77.20      5.58 o
   2   5   5       14.77       13.68      2.19 o
   3   5   5      190.84      196.26      9.95 o
   4   5   5        8.97        8.35      2.02 o
   5   5   5        0.43        0.33      1.15 o
   6   5   5        0.35       -1.79      2.36 o
  -3   6   5        6.15        6.84      3.35 o
  -2   6   5        7.97        8.05      5.23 o
  -1   6   5        1.99        1.22      3.51 o
   0   6   5      482.33      644.79     29.66 o
   1   6   5       24.23       30.78      4.15 o
   2   6   5       27.21       31.10      4.27 o
   3   6   5        3.44        4.46      1.60 o
   4   6   5       12.16       15.41      3.45 o
   5   6   5        5.65        5.52      2.11 o
   6   6   5        1.10       -1.30      2.33 o
  -2   7   5       11.80       19.35      5.73 o
  -1   7   5       26.41       27.68      6.21 o
   0   7   5        3.67        6.31      4.04 o
   1   7   5        7.28        6.35      3.07 o
   2   7   5       25.51       31.89      5.32 o
   3   7   5        0.50        0.43      0.83 o
   4   7   5        0.05        1.37      2.29 o
   5   7   5        0.00       -0.57      2.75 o
  -1   8   5        0.83        4.20      3.09 o
   0   8   5        0.01        0.56      1.74 o
   1   8   5        1.26        2.41      0.69 o
   2   8   5        0.31        0.23      2.42 o
   3   8   5        0.19       -2.39      3.00 o
   4   8   5        9.49        9.52      3.55 o
  -3  -7   6       18.81       28.28      9.54 o
  -2  -7   6        1.14        2.25      4.01 o
  -1  -7   6       31.96       31.35      8.24 o
   0  -7   6       11.16        7.49      4.44 o
   1  -7   6        0.53        0.96      2.11 o
   2  -7   6        0.20        2.46      2.09 o
  -4  -6   6       21.07       35.74      8.99 o
  -3  -6   6       77.82       81.84     11.22 o
  -2  -6   6        4.48        5.45      2.78 o
  -1  -6   6        0.02       -2.96      2.46 o
   0  -6   6        7.80        7.16      2.88 o
   1  -6   6        0.11        0.24      1.00 o
   2  -6   6        1.09        0.15      1.08 o
   3  -6   6        2.73        4.83      2.54 o
  -4  -5   6       14.86       15.22      8.79 o
  -3  -5   6        9.16       11.05      3.16 o
  -2  -5   6       36.39       36.28      6.21 o
  -1  -5   6       89.27       84.75      9.63 o
   0  -5   6        2.54        0.37      2.72 o
   1  -5   6       74.38       69.91      8.94 o
   2  -5   6       53.56       51.48      7.81 o
   3  -5   6        5.03        5.23      2.69 o
   4  -5   6        2.59        4.17      3.90 o
  -5  -4   6        6.37        7.22      4.83 o
  -4  -4   6        2.58        7.90     18.19 o
  -3  -4   6        6.17        8.70      4.03 o
  -2  -4   6      108.00      103.15      9.02 o
  -1  -4   6       39.61       32.45      5.09 o
   0  -4   6       36.01       43.62      4.36 o
   1  -4   6      137.98      129.80     11.39 o
   2  -4   6       20.41       22.90      4.74 o
   3  -4   6        3.92        2.64      1.91 o
   4  -4   6        8.06        6.33      4.12 o
   5  -4   6        7.69       10.67      5.91 o
  -5  -3   6        2.49       -1.35      2.17 o
  -4  -3   6       29.19       40.53      6.36 o
  -3  -3   6       25.48       26.61      5.04 o
  -2  -3   6        0.17        0.70      0.81 o
  -1  -3   6      105.44      108.19     10.29 o
   0  -3   6       52.18       63.77      4.86 o
   1  -3   6       44.97       37.34      5.18 o
   2  -3   6       13.87       15.22      3.67 o
   3  -3   6       56.06       59.55      7.56 o
   4  -3   6       25.96       27.24      5.52 o
   5  -3   6        0.03       -0.10      1.91 o
  -5  -2   6        1.91       -2.92      2.79 o
  -4  -2   6       26.58       38.94      6.04 o
  -3  -2   6        1.55       -2.20      1.73 o
  -2  -2   6        1.06        3.27      1.34 o
  -1  -2   6       78.41       72.71      9.15 o
   0  -2   6       80.80      111.18      9.12 o
   1  -2   6      193.60      178.05      9.38 o
   2  -2   6       31.68       30.34      2.84 o
   3  -2   6        0.12        0.39      1.12 o
   4  -2   6        5.84        8.55      3.65 o
   5  -2   6        3.70        8.17      4.74 o
   6  -2   6        0.02        1.67      3.18 o
  -5  -1   6        0.99       -2.67      4.26 o
  -4  -1   6        0.85        2.12      1.96 o
  -3  -1   6      402.19      350.78     15.48 o
  -2  -1   6      124.46      132.41     10.93 o
  -1  -1   6       18.37       13.90      3.90 o
   0  -1   6        7.32        6.01      1.47 o
   1  -1   6        4.93        1.63      1.56 o
   2  -1   6      141.19      130.16      8.63 o
   3  -1   6       32.14       29.89      3.78 o
   4  -1   6       28.93       34.87      5.02 o
   5  -1   6        0.13        1.22      1.23 o
   6  -1   6        3.89        2.83      2.58 o
  -5   0   6        4.93        1.00      2.76 o
  -4   0   6       87.04       75.90      8.52 o
  -3   0   6      382.01      356.78     17.50 o
  -2   0   6        5.04        3.84      2.34 o
  -1   0   6       75.93       71.38      8.95 o
   0   0   6      106.61      129.74      8.64 o
   1   0   6      215.36      198.36      7.46 o
   2   0   6       56.68       50.91      3.26 o
   3   0   6        1.72        1.28      0.98 o
   4   0   6        5.17        5.82      2.06 o
   5   0   6        1.71        3.38      2.13 o
   6   0   6        0.02       -0.15      1.70 o
  -5   1   6       19.62       18.94     10.64 o
  -4   1   6      109.91      117.29     10.87 o
  -3   1   6        1.82       -0.88      3.59 o
  -2   1   6       40.00       25.94      6.64 o
  -1   1   6     1398.84     1297.83     37.61 o
   0   1   6      449.55      598.11     17.19 o
   1   1   6        2.39        1.44      0.97 o
   2   1   6        0.37       -0.14      0.60 o
   3   1   6       33.34       36.82      2.90 o
   4   1   6        0.61        0.23      0.50 o
   5   1   6       11.72       13.64      3.83 o
   6   1   6       26.62       25.65      7.02 o
   7   1   6        3.25       -1.26      5.87 o
  -5   2   6        1.86       -1.03     11.96 o
  -4   2   6       45.72       48.43      9.88 o
  -3   2   6      137.10      141.21     14.40 o
  -2   2   6       52.91       38.92      1.42 o
  -1   2   6       14.82       14.34      6.07 o
   0   2   6       52.96       62.42      8.32 o
   1   2   6      202.43      197.28      8.69 o
   2   2   6      285.56      268.05     10.32 o
   3   2   6      431.90      447.38     12.02 o
   4   2   6        0.08        0.27      0.68 o
   5   2   6      131.35      144.84      8.81 o
   6   2   6        0.37        6.64      4.19 o
   7   2   6       25.19       25.21     11.67 o
  -5   3   6        1.06        2.26      2.00 o
  -4   3   6        0.94        1.43      5.11 o
  -3   3   6       20.98       21.84      6.84 o
  -2   3   6       71.88       89.25     27.06 o
  -1   3   6       21.69       12.73     12.35 o
   0   3   6       66.91       62.32      7.80 o
   1   3   6      183.37      182.46      9.44 o
   2   3   6      104.78       95.17      5.96 o
   3   3   6        2.43        2.35      0.82 o
   4   3   6      226.70      243.35      9.29 o
   5   3   6        6.80        4.16      2.94 o
   6   3   6        2.22       -0.06      1.83 o
   7   3   6        0.13       -7.31      6.55 o
  -4   4   6        6.25        2.03      3.20 o
  -3   4   6        1.62       -0.02      2.23 o
  -2   4   6       36.22       38.33      7.09 o
  -1   4   6        3.23        2.11      1.56 o
   0   4   6       97.86      113.26      8.61 o
   1   4   6       13.98       15.10      2.54 o
   2   4   6        3.26        5.01      1.81 o
   3   4   6       11.90       14.93      2.68 o
   4   4   6       21.99       19.97      3.38 o
   5   4   6       85.43       95.18      9.13 o
   6   4   6        2.68        1.85      3.06 o
  -4   5   6        0.05       -1.05      1.58 o
  -3   5   6        0.06        1.51      1.18 o
  -2   5   6        1.58        2.03      1.86 o
  -1   5   6        2.52        1.98      1.73 o
   0   5   6        1.41        0.21      2.48 o
   1   5   6      296.00      275.40     11.96 o
   2   5   6       11.82       19.17      3.32 o
   3   5   6        8.61        8.03      2.53 o
   4   5   6       15.49       16.33      3.35 o
   5   5   6       24.10       24.46      4.77 o
   6   5   6        0.02       -0.39      2.27 o
  -3   6   6       13.37        6.13      4.12 o
  -2   6   6        4.05        3.32      2.44 o
  -1   6   6       37.22       31.35      6.30 o
   0   6   6       54.96       74.64     10.04 o
   1   6   6        0.95        1.81      1.80 o
   2   6   6        5.66        5.45      2.76 o
   3   6   6       55.24       53.40      6.82 o
   4   6   6        0.13       -0.17      1.62 o
   5   6   6        1.00        2.07      3.06 o
   6   6   6        1.16       -0.37      3.37 o
  -2   7   6        0.05       -1.86      2.96 o
  -1   7   6       10.71        3.75      5.32 o
   0   7   6        0.86        1.15      1.31 o
   1   7   6       11.10        8.71      2.94 o
   2   7   6        0.38       -1.05      1.69 o
   3   7   6       14.49       11.41      2.95 o
   4   7   6        4.15        5.49      2.58 o
   5   7   6        2.11        6.14      3.71 o
  -1   8   6        3.34        5.70      3.53 o
   0   8   6        7.58       11.71      5.66 o
   1   8   6        0.53        0.06      1.10 o
   2   8   6        9.20       10.66      4.37 o
   3   8   6        1.17        1.81      2.34 o
   4   8   6        0.03        3.31      3.54 o
  -1  -7   7        9.84       11.81      5.99 o
   0  -7   7        3.30        5.19      5.02 o
   1  -7   7        1.73       -6.09      4.33 o
  -3  -6   7       10.05       14.01      5.90 o
  -2  -6   7       15.45       17.82      5.11 o
  -1  -6   7        0.59        1.40      0.92 o
   0  -6   7       11.49       10.86      3.43 o
   1  -6   7       19.66       13.88      4.07 o
   2  -6   7        0.14       -0.47      0.57 o
   3  -6   7        6.23       13.08      4.73 o
  -4  -5   7       10.56       20.60      5.82 o
  -3  -5   7        8.66        8.33      2.37 o
  -2  -5   7       16.97       16.24      4.55 o
  -1  -5   7        6.97        7.26      3.25 o
   0  -5   7        2.75        4.05      2.46 o
   1  -5   7        2.26       -0.12      1.39 o
   2  -5   7        4.21        2.41      2.53 o
   3  -5   7        2.16        2.26      2.87 o
   4  -5   7        1.11        1.10      3.88 o
  -4  -4   7        1.62        4.05     10.68 o
  -3  -4   7        3.76        4.72      3.01 o
  -2  -4   7       24.83       22.97      5.80 o
  -1  -4   7        9.90        9.35      2.29 o
   0  -4   7       68.90       90.84      8.53 o
   1  -4   7       12.89       11.55      3.13 o
   2  -4   7       21.47       26.15      5.53 o
   3  -4   7        1.41        3.96      1.84 o
   4  -4   7       12.63       15.17      5.89 o
   5  -4   7        3.05        7.17      3.52 o
  -5  -3   7       15.80       21.02      7.88 o
  -4  -3   7      124.21      128.74     11.05 o
  -3  -3   7       18.85       29.83      5.36 o
  -2  -3   7      118.20      104.82     13.00 o
  -1  -3   7      106.19       94.63     11.79 o
   0  -3   7        7.62        7.52      1.84 o
   1  -3   7      270.00      258.19     13.00 o
   2  -3   7      415.63      409.41     15.38 o
   3  -3   7        0.19        0.45      1.49 o
   4  -3   7       25.43       18.61      6.25 o
   5  -3   7        5.65        2.55      2.00 o
  -5  -2   7       14.28       10.39      3.83 o
  -4  -2   7       19.93       31.08      5.74 o
  -3  -2   7      144.82      136.11     10.82 o
  -2  -2   7       17.07       21.39      5.94 o
  -1  -2   7      369.70      324.99     13.25 o
   0  -2   7      223.46      314.59     16.43 o
   1  -2   7      223.47      214.54     12.57 o
   2  -2   7        2.83        2.69      1.32 o
   3  -2   7      167.22      152.35     15.68 o
   4  -2   7       11.33        8.33      2.62 o
   5  -2   7        1.04       -1.04      3.18 o
   6  -2   7        0.39        0.38      2.92 o
  -5  -1   7        0.00       -3.40      2.71 o
  -4  -1   7        0.55        1.57      2.90 o
  -3  -1   7        0.81        1.25      2.89 o
  -2  -1   7       69.59       65.78      8.41 o
  -1  -1   7       37.27       35.84      6.88 o
   0  -1   7       76.52       86.90      5.89 o
   1  -1   7       18.45       17.66      2.75 o
   2  -1   7       77.11       78.62      6.19 o
   3  -1   7        5.56        6.09      1.49 o
   4  -1   7        1.59        3.65      1.48 o
   5  -1   7        4.29        5.41      3.44 o
   6  -1   7        4.83        8.57      6.01 o
  -5   0   7        6.47        2.96      3.24 o
  -4   0   7        3.84        0.14      2.41 o
  -3   0   7       19.05       18.25      5.61 o
  -2   0   7       46.45       53.20      7.60 o
  -1   0   7        2.56        0.41      0.89 o
   0   0   7      667.93      809.72     29.30 o
   1   0   7       93.96       92.15      6.42 o
   2   0   7        4.48        4.31      1.71 o
   3   0   7        0.96        0.83      2.29 o
   4   0   7        0.63       -0.34      1.59 o
   5   0   7        0.88        4.60      3.35 o
   6   0   7        2.69        4.52      5.22 o
  -5   1   7        0.32       -4.61      5.12 o
  -4   1   7       34.82       30.87      9.95 o
  -3   1   7      391.09      340.75     21.34 o
  -2   1   7      143.64      132.02      9.08 o
  -1   1   7      171.47      148.27     20.95 o
   0   1   7        3.77        6.47      1.98 o
   1   1   7       13.14       15.24      3.67 o
   2   1   7       10.55        8.07      2.06 o
   3   1   7        2.91        1.77      0.76 o
   4   1   7        9.78        7.48      1.66 o
   5   1   7        6.65        6.05      2.11 o
   6   1   7        4.65        3.90      4.00 o
  -5   2   7       34.25       39.60      8.64 o
  -4   2   7       25.84       21.67      7.49 o
  -3   2   7       39.65       48.69     13.14 o
  -2   2   7       63.93       42.19      6.66 o
  -1   2   7       21.28       22.54      4.89 o
   0   2   7        0.03        0.68      1.15 o
   1   2   7        9.47       11.75      2.27 o
   2   2   7       48.82       50.24      4.56 o
   3   2   7        6.23        4.77      1.35 o
   4   2   7        4.68        2.77      0.84 o
   5   2   7       45.13       39.80      5.91 o
   6   2   7       12.41        6.18      9.86 o
  -4   3   7        0.85       -0.33      8.82 o
  -3   3   7        0.18        3.60      7.58 o
  -2   3   7       34.81       12.19     22.45 o
  -1   3   7        1.20       -0.11      3.74 o
   0   3   7       31.05       26.68      8.78 o
   1   3   7       35.65       34.45      4.21 o
   2   3   7        0.47        1.81      2.08 o
   3   3   7        0.28        0.92      1.14 o
   4   3   7        4.85        3.41      1.45 o
   5   3   7        3.63        2.21      1.91 o
   6   3   7       40.45       40.65      7.55 o
  -4   4   7        0.34       -0.12      2.15 o
  -3   4   7        0.65        1.44      0.72 o
  -2   4   7       12.98       17.82      5.77 o
  -1   4   7       18.70       13.78      4.84 o
   0   4   7       31.78       36.94      3.39 o
   1   4   7        1.38       -0.28      1.37 o
   2   4   7       13.24       10.15      3.99 o
   3   4   7        6.22        5.55      1.65 o
   4   4   7       81.15       92.82      7.40 o
   5   4   7       86.30       84.62      8.89 o
   6   4   7        0.86        0.76      0.93 o
  -3   5   7       12.91       10.90      4.88 o
  -2   5   7        0.69        0.62      0.81 o
  -1   5   7        5.78        2.51      1.73 o
   0   5   7       13.49       11.71      3.68 o
   1   5   7      162.01      139.85      9.32 o
   2   5   7       38.05       46.84      5.36 o
   3   5   7        1.56        1.31      1.36 o
   4   5   7        6.48       10.26      2.70 o
   5   5   7        2.17        4.57      2.39 o
   6   5   7        0.75        3.75      3.99 o
  -3   6   7        1.98        1.58      2.08 o
  -2   6   7        0.25       -0.76      2.95 o
  -1   6   7       13.15       16.78      5.39 o
   0   6   7        0.60        1.33      1.15 o
   1   6   7       10.85        7.33      3.16 o
   2   6   7        6.39        5.85      2.40 o
   3   6   7       18.57       21.04      4.47 o
   4   6   7        2.83        1.76      1.05 o
   5   6   7        0.92       -1.44      2.74 o
  -2   7   7        6.10        3.94      5.85 o
  -1   7   7        3.00        2.12      1.42 o
   0   7   7        6.14        8.90      3.10 o
   1   7   7       39.15       46.72      7.21 o
   2   7   7        1.98        2.31      1.38 o
   3   7   7        8.52        8.22      3.57 o
   4   7   7        0.21        2.48      2.15 o
   0   8   7       50.15       86.11     15.77 o
   1   8   7        0.57        2.02      2.03 o
   2   8   7        6.26        8.92      4.44 o
   3   8   7        3.19        2.00      2.51 o
  -2  -6   8       19.73       18.75      5.24 o
  -1  -6   8       34.28       38.93      7.91 o
   0  -6   8       21.60       28.98      6.71 o
   1  -6   8        6.53        8.06      3.11 o
   2  -6   8        4.23        4.97      2.57 o
  -3  -5   8       35.64       51.90      9.08 o
  -2  -5   8       15.03       17.11      5.82 o
  -1  -5   8       18.26       17.82      4.44 o
   0  -5   8       12.46        9.74      5.32 o
   1  -5   8        0.59        2.02      2.82 o
   2  -5   8        0.88        0.25      1.83 o
   3  -5   8        0.46        0.36      1.08 o
  -4  -4   8       44.23       48.03     11.12 o
  -3  -4   8       63.32       76.51     10.66 o
  -2  -4   8        0.08       -2.29      1.87 o
  -1  -4   8       19.16       26.36      6.04 o
   0  -4   8        3.03        4.29      1.70 o
   1  -4   8        1.77        2.93      1.54 o
   2  -4   8        1.95        1.22      1.42 o
   3  -4   8       16.24       12.05      3.31 o
   4  -4   8        1.88       -1.46      1.29 o
  -4  -3   8        0.56        9.10     17.04 o
  -3  -3   8        6.35        6.71      3.22 o
  -2  -3   8       13.64       13.69      4.56 o
  -1  -3   8       26.62       16.95      4.17 o
   0  -3   8       63.63       79.85      9.16 o
   1  -3   8       37.71       33.24      5.08 o
   2  -3   8       25.49       21.74      6.46 o
   3  -3   8        0.00       -0.35      2.40 o
   4  -3   8       23.09       17.98      6.13 o
   5  -3   8        0.63       -1.36      1.24 o
  -5  -2   8        1.54        0.11      6.66 o
  -4  -2   8        8.19        4.37      4.97 o
  -3  -2   8       10.94       10.42      4.07 o
  -2  -2   8      174.88      160.97     16.79 o
  -1  -2   8        8.50       15.09      5.53 o
   0  -2   8        5.10        3.01      4.98 o
   1  -2   8       94.15       90.29      8.71 o
   2  -2   8        0.61        2.34      1.47 o
   3  -2   8        1.38        1.12      1.80 o
   4  -2   8        0.01        0.49      2.15 o
   5  -2   8       14.59       13.85      5.68 o
  -5  -1   8        2.56        1.26      4.54 o
  -4  -1   8        1.16        2.08      4.88 o
  -3  -1   8        3.31        1.04      2.19 o
  -2  -1   8      121.23      110.87     11.51 o
  -1  -1   8       16.79       13.55      4.87 o
   0  -1   8        0.23        1.03      1.42 o
   1  -1   8       55.20       50.27      4.74 o
   2  -1   8       78.51       80.98      6.92 o
   3  -1   8       14.19       15.43      5.29 o
   4  -1   8       25.66       20.68      5.97 o
   5  -1   8        4.70        5.98      3.67 o
   6  -1   8        0.18        1.05      4.66 o
  -5   0   8        1.86        3.05      2.84 o
  -4   0   8       68.17       92.64     16.45 o
  -3   0   8       15.00       20.02      3.74 o
  -2   0   8       29.69       26.23      5.39 o
  -1   0   8        1.71        0.24      0.99 o
   0   0   8      236.02      299.17     19.39 o
   1   0   8      213.43      212.06     12.95 o
   2   0   8        2.18        1.09      2.97 o
   3   0   8       49.07       54.32      5.52 o
   4   0   8        7.39        6.86      3.67 o
   5   0   8        0.54        9.66      5.61 o
   6   0   8        0.31        5.16      5.75 o
  -5   1   8        4.42        0.08      6.26 o
  -4   1   8       54.81       59.54     12.11 o
  -3   1   8       13.57        0.94      9.25 o
  -2   1   8      153.95      151.63     10.52 o
  -1   1   8        0.72        1.90      0.37 o
   0   1   8        1.82        3.55      0.92 o
   1   1   8       33.44       30.08      4.28 o
   2   1   8      123.03      121.70      7.28 o
   3   1   8        6.66       22.23      3.97 o
   4   1   8       66.87       77.85      8.48 o
   5   1   8        0.00       -0.12      1.39 o
   6   1   8        3.01        4.35      5.26 o
  -4   2   8        3.04        0.34      6.45 o
  -3   2   8       19.69       36.16     14.41 o
  -2   2   8       12.68        2.45      7.65 o
  -1   2   8       79.78       81.58      6.94 o
   0   2   8      183.57      260.21     13.91 o
   1   2   8       80.37       67.86      6.49 o
   2   2   8       17.85       16.52      2.45 o
   3   2   8        2.28        4.49      1.69 o
   4   2   8        0.59        1.48      1.20 o
   5   2   8        0.20        0.35      1.14 o
   6   2   8        2.39        2.58      2.05 o
  -4   3   8       37.86       42.14     10.69 o
  -3   3   8       43.48       51.53     11.53 o
  -2   3   8        2.07       -1.19     14.86 o
  -1   3   8      317.92      269.68     21.82 o
   0   3   8       25.30       27.17      7.27 o
   1   3   8       88.23       79.37      6.10 o
   2   3   8        7.09        8.13      2.54 o
   3   3   8       25.29       31.13      3.97 o
   4   3   8        0.93        1.02      0.85 o
   5   3   8       16.35       17.62      5.07 o
   6   3   8        0.23        0.15      1.57 o
  -4   4   8       13.16       15.68      5.13 o
  -3   4   8        5.79       10.75      4.33 o
  -2   4   8       54.58       73.65     17.14 o
  -1   4   8        0.28       -3.20     13.17 o
   0   4   8        6.37       13.07      4.04 o
   1   4   8        2.57        0.25      1.96 o
   2   4   8      266.92      250.23     12.31 o
   3   4   8       48.06       53.64      5.76 o
   4   4   8        0.00        0.70      1.75 o
   5   4   8       30.59       31.64      5.70 o
   6   4   8       11.65       16.25      5.17 o
  -3   5   8        0.83        0.41      3.28 o
  -2   5   8        4.20        8.28      3.57 o
  -1   5   8        1.04        2.06      1.89 o
   0   5   8       55.94       64.00     10.01 o
   1   5   8        9.67        8.96      2.62 o
   2   5   8        0.19        0.77      1.83 o
   3   5   8        1.02        2.00      1.46 o
   4   5   8      105.65      113.78      8.98 o
   5   5   8        0.44        0.64      1.24 o
  -2   6   8        0.25        0.75      1.12 o
  -1   6   8        0.83        0.16      2.59 o
   0   6   8        0.33       -0.79      1.24 o
   1   6   8       12.39       10.72      3.22 o
   2   6   8        0.01       -0.57      1.79 o
   3   6   8        1.53        3.22      2.14 o
   4   6   8        5.61        4.46      2.28 o
   5   6   8       22.43       22.65      5.90 o
  -1   7   8        0.01       -0.48      1.98 o
   0   7   8        0.00        0.38      0.93 o
   1   7   8        8.08       11.21      3.41 o
   2   7   8        0.42        0.65      2.19 o
   3   7   8        0.64        3.51      2.72 o
   4   7   8        0.66        2.19      2.19 o
   1   8   8        0.69        4.96      4.87 o
   2   8   8        0.86        3.19      3.10 o
  -1  -6   9        0.32        2.47      1.87 o
   0  -6   9        3.34        9.00      5.83 o
   1  -6   9        0.72        1.81      3.14 o
  -2  -5   9        0.43        0.80      1.99 o
  -1  -5   9       24.68       26.70      6.36 o
   0  -5   9        2.92        3.48      2.63 o
   1  -5   9       24.05       23.20      6.16 o
   2  -5   9        2.72        3.78      1.70 o
   3  -5   9        1.34        2.20      1.32 o
  -3  -4   9       33.86       48.71      8.89 o
  -2  -4   9       16.06       19.07      6.09 o
  -1  -4   9       40.38       44.43      7.66 o
   0  -4   9       30.78       40.55      7.18 o
   1  -4   9       12.76        9.46      5.79 o
   2  -4   9        4.58        4.97      3.38 o
   3  -4   9       43.97       39.94      9.48 o
   4  -4   9        0.06        0.10      2.84 o
  -4  -3   9       17.55       40.47     12.53 o
  -3  -3   9       11.07        7.87      3.42 o
  -2  -3   9       74.25       80.17     12.83 o
  -1  -3   9        0.95       -0.21      1.64 o
   0  -3   9       97.48      142.41     12.82 o
   1  -3   9        4.33        1.41      5.14 o
   2  -3   9        0.32        2.65      3.15 o
   3  -3   9        2.48        0.97      1.56 o
   4  -3   9        2.27        2.09      2.80 o
  -4  -2   9        9.52       10.60      5.85 o
  -3  -2   9        9.09       16.20      4.02 o
  -2  -2   9       22.94       33.63      8.57 o
  -1  -2   9       42.61       44.46      8.67 o
   0  -2   9       17.09       17.54      7.34 o
   1  -2   9        3.76        1.43      1.61 o
   2  -2   9       46.44       51.13     10.39 o
   3  -2   9       19.44       18.14      6.23 o
   4  -2   9        2.16        5.21      2.10 o
   5  -2   9        1.21       -0.41      4.84 o
  -4  -1   9       27.30       30.79      6.80 o
  -3  -1   9      105.96      111.92     10.44 o
  -2  -1   9       20.63       21.53      5.86 o
  -1  -1   9      106.48      101.66     13.28 o
   0  -1   9        4.29        8.19      3.76 o
   1  -1   9      387.83      361.56     18.12 o
   2  -1   9      185.03      171.31     17.25 o
   3  -1   9        1.87        5.40      4.34 o
   4  -1   9       57.99       54.30     10.62 o
   5  -1   9        3.16        3.27      3.11 o
  -4   0   9       10.22       19.95     11.73 o
  -3   0   9        0.01        0.65      3.01 o
  -2   0   9      175.91      172.21     14.89 o
  -1   0   9      165.26      148.44     15.63 o
   0   0   9       86.85      132.78     13.92 o
   1   0   9       60.57       59.03      7.45 o
   2   0   9        6.61        5.46      3.67 o
   3   0   9       55.71       49.61      5.39 o
   4   0   9        1.27        3.12      2.97 o
   5   0   9        0.32       -0.07      3.02 o
   6   0   9        0.47        2.14      5.16 o
  -4   1   9       14.18       30.65     10.54 o
  -3   1   9        0.20       -5.85     12.12 o
  -2   1   9       17.32       11.12      3.92 o
  -1   1   9       19.76       17.16      5.57 o
   0   1   9       67.18       90.14     11.78 o
   1   1   9        7.09       11.64      3.66 o
   2   1   9        1.36        0.73      2.38 o
   3   1   9        9.37       10.53      2.85 o
   4   1   9       17.15       16.70      4.17 o
   5   1   9        0.07       -0.12      1.97 o
   6   1   9        2.97        0.25      1.70 o
  -4   2   9       10.80       25.60      9.32 o
  -3   2   9       23.59       24.27      6.58 o
  -2   2   9       49.80       36.55     10.37 o
  -1   2   9        6.54        1.54      2.53 o
   0   2   9       83.99       92.82      8.59 o
   1   2   9        0.01        2.95      1.82 o
   2   2   9        7.01        3.90      1.96 o
   3   2   9       15.70       39.04      5.40 o
   4   2   9        2.99        1.25      0.79 o
   5   2   9        1.41        2.90      3.15 o
   6   2   9        2.29        4.44      3.83 o
  -3   3   9       45.81       54.20     18.42 o
  -2   3   9       13.17        0.88      9.32 o
  -1   3   9       40.85       27.07      7.21 o
   0   3   9        1.40        1.67      2.55 o
   1   3   9       22.82       33.85      5.17 o
   2   3   9        3.64        1.58      2.04 o
   3   3   9        8.73        7.20      2.49 o
   4   3   9        0.25        0.47      0.99 o
   5   3   9       10.61       13.39      4.39 o
   6   3   9        0.68        0.88      2.39 o
  -3   4   9        1.03        6.12      3.33 o
  -2   4   9        1.23       11.94     14.27 o
  -1   4   9        2.52       -0.88      8.48 o
   0   4   9       28.29       37.89      9.06 o
   1   4   9       26.94       29.02      5.94 o
   2   4   9       25.97       21.17      3.62 o
   3   4   9        4.41        4.23      1.94 o
   4   4   9        0.47       -0.41      1.08 o
   5   4   9       33.13       27.13      6.27 o
  -2   5   9        0.04        2.61      2.06 o
  -1   5   9       13.54       11.14      3.79 o
   0   5   9       17.67       15.17      7.64 o
   1   5   9        1.57        2.99      2.27 o
   2   5   9       30.56       33.46      4.39 o
   3   5   9        1.62        0.37      1.08 o
   4   5   9        0.03        0.71      1.02 o
   5   5   9        1.78        1.10      1.79 o
  -1   6   9        4.11        9.82      4.30 o
   0   6   9        0.23       -1.07      2.07 o
   1   6   9        1.55       -3.11      3.44 o
   2   6   9       24.95       25.55      5.32 o
   3   6   9        2.20        6.42      2.69 o
   4   6   9        4.83        7.68      3.99 o
   0   7   9        0.49       -1.47      1.47 o
   1   7   9       16.14       24.26      6.87 o
   2   7   9        0.94        1.25      1.42 o
   3   7   9        3.14        2.48      2.08 o
  -1  -5  10       13.64       14.11      4.28 o
   0  -5  10       46.05       64.22     20.76 o
   1  -5  10        3.05        9.34      5.11 o
  -2  -4  10       28.70       27.17      8.09 o
  -1  -4  10       34.83       36.31      7.36 o
   0  -4  10        2.97        0.12      2.48 o
   1  -4  10       36.50       41.97      9.87 o
   2  -4  10        3.80        2.02      1.61 o
   3  -4  10        3.34        6.64      3.39 o
  -3  -3  10       46.65       57.14      8.61 o
  -2  -3  10        0.09        1.20      1.92 o
  -1  -3  10       43.31       48.86     10.07 o
   0  -3  10        0.25        1.74      2.29 o
   1  -3  10        2.50        2.60      5.99 o
   2  -3  10        0.04        6.70      4.87 o
   3  -3  10        1.70        2.66      3.88 o
   4  -3  10        3.48        3.16      2.81 o
  -3  -2  10        4.63        4.50      1.00 o
  -2  -2  10       13.33       18.12      6.14 o
  -1  -2  10       12.22       13.82      5.41 o
   0  -2  10        0.05       -0.14      1.55 o
   1  -2  10        9.58        7.80      2.93 o
   2  -2  10        3.46        7.13      4.73 o
   3  -2  10        2.55        6.81      4.36 o
   4  -2  10        0.05       -0.02      3.63 o
  -3  -1  10        6.97        6.93      3.84 o
  -2  -1  10        3.86        3.77      2.38 o
  -1  -1  10       46.83       52.33     10.04 o
   0  -1  10       13.85       16.90      4.52 o
   1  -1  10        0.15        1.16      1.54 o
   2  -1  10       13.53       -0.90      4.20 o
   3  -1  10        2.28        0.17      4.89 o
   4  -1  10        2.38        4.06      3.17 o
   5  -1  10        0.17        6.04      4.67 o
  -3   0  10       19.86       11.67      6.60 o
  -2   0  10        6.66        5.16      2.67 o
  -1   0  10       69.48       61.75     10.87 o
   0   0  10        0.97        2.89      2.96 o
   1   0  10       84.22       89.64      9.94 o
   2   0  10       18.66        7.86      4.43 o
   3   0  10        9.03        6.98      4.16 o
   4   0  10        1.15        0.80      1.25 o
   5   0  10       25.39       32.78      8.36 o
  -3   1  10       18.97       11.10     13.01 o
  -2   1  10        2.58        4.65      3.65 o
  -1   1  10        9.20        6.25      3.01 o
   0   1  10       17.33       19.30      5.79 o
   1   1  10      109.01      124.29     11.90 o
   2   1  10       61.64       60.63      7.67 o
   3   1  10        8.50       14.86      3.52 o
   4   1  10       39.13       35.57      8.73 o
   5   1  10        0.24        3.35      2.38 o
  -3   2  10        4.37       -1.69     18.25 o
  -2   2  10       10.82        7.75      3.40 o
  -1   2  10        0.57       -0.65      1.17 o
   0   2  10      104.43      157.86     16.72 o
   1   2  10       28.00       27.45      4.66 o
   2   2  10       39.59       36.07      4.42 o
   3   2  10       13.25       12.19      2.92 o
   4   2  10        5.48        5.24      2.12 o
   5   2  10        0.35       -1.22      3.21 o
  -3   3  10        0.92        1.49     20.59 o
  -2   3  10        8.34        3.80     14.47 o
  -1   3  10       20.80       23.08      7.30 o
   0   3  10        0.35        0.54      1.54 o
   1   3  10       17.67       19.09      3.93 o
   2   3  10        0.04       -0.08      1.69 o
   3   3  10       52.47       51.08      6.16 o
   4   3  10        9.00        7.99      2.23 o
   5   3  10        0.25       -0.18      1.17 o
  -2   4  10        2.86        3.08      4.59 o
  -1   4  10        6.88        1.65      8.78 o
   0   4  10       39.11       50.54      8.06 o
   1   4  10       88.14       84.81     10.32 o
   2   4  10        0.67        1.25      1.24 o
   3   4  10        7.94        6.42      1.81 o
   4   4  10        0.01       -0.24      1.98 o
   5   4  10        5.36        4.98      2.02 o
  -2   5  10       12.65       20.95      6.49 o
  -1   5  10       28.58       22.01      7.88 o
   0   5  10        6.47        5.53      3.46 o
   1   5  10        3.05        4.52      2.14 o
   2   5  10        5.89        3.57      1.72 o
   3   5  10        7.36        7.02      2.45 o
   4   5  10        0.22       -0.30      1.62 o
   5   5  10        0.31       -5.22      4.34 o
  -1   6  10        0.55        1.73      2.98 o
   0   6  10        0.24        0.50      1.51 o
   1   6  10        0.06       -0.42      3.22 o
   2   6  10       12.26       14.53      3.87 o
   3   6  10        2.35        2.08      1.53 o
   4   6  10        0.82        0.06      2.42 o
   2   7  10        2.86        2.25      2.75 o
  -1  -4  11        7.59        8.24      3.40 o
   0  -4  11        0.01       -2.65      3.22 o
   1  -4  11       23.10       23.35      7.26 o
   2  -4  11        3.51       11.34      6.01 o
  -2  -3  11        0.84        2.99      6.67 o
  -1  -3  11       32.88       35.04      7.57 o
   0  -3  11       32.03       45.85      8.02 o
   1  -3  11       14.41        5.54      4.73 o
   2  -3  11        2.90        7.10      4.59 o
   3  -3  11        5.36        4.10      9.39 o
  -2  -2  11       88.81       94.28     14.61 o
  -1  -2  11       19.08       19.80      6.57 o
   0  -2  11       32.50       41.87      7.71 o
   1  -2  11       16.22       11.98      3.45 o
   2  -2  11       31.10       29.70      8.62 o
   3  -2  11       18.62       23.74      8.02 o
   4  -2  11        0.01        2.13      4.70 o
  -3  -1  11       22.63       15.03      5.48 o
  -2  -1  11        0.12       -0.26      2.91 o
  -1  -1  11       35.35       37.43      8.93 o
   0  -1  11       83.91      129.00     13.15 o
   1  -1  11        0.17        3.62      3.28 o
   2  -1  11        1.95       -0.52      6.34 o
   3  -1  11        1.42        1.92      3.16 o
   4  -1  11        0.40        0.08      2.08 o
  -3   0  11       39.83       40.41      7.13 o
  -2   0  11       21.14       29.21      7.11 o
  -1   0  11        2.80        1.40      1.48 o
   0   0  11        5.99        6.06      3.30 o
   1   0  11        1.13        8.27      3.79 o
   2   0  11       28.80       21.64      5.78 o
   3   0  11        2.98        9.08      4.75 o
   4   0  11        5.77        4.96      2.91 o
   5   0  11        0.47        0.84      2.08 o
  -3   1  11        2.17       -3.16      7.02 o
  -2   1  11       18.63       16.19      4.81 o
  -1   1  11       94.05      101.36     12.56 o
   0   1  11        0.91        3.55      3.34 o
   1   1  11      123.30      131.43     12.84 o
   2   1  11       52.02       45.14     15.89 o
   3   1  11       12.80       17.11      6.21 o
   4   1  11        8.57        7.65      4.42 o
   5   1  11        4.49        2.35      1.21 o
  -2   2  11       19.48       15.65     10.07 o
  -1   2  11       17.26       21.33      7.26 o
   0   2  11       37.36       57.63     10.66 o
   1   2  11       51.28       52.09      6.80 o
   2   2  11        3.82        4.65      2.20 o
   3   2  11        4.15        4.73      1.66 o
   4   2  11        6.52        4.62      3.81 o
   5   2  11        1.42       -1.73      3.56 o
  -2   3  11        0.32       -2.94      5.05 o
  -1   3  11        1.53       -0.83      3.49 o
   0   3  11       10.31        9.36      3.83 o
   1   3  11        9.02        8.98      2.90 o
   2   3  11       30.68       28.46      4.88 o
   3   3  11        7.76        7.94      2.22 o
   4   3  11       18.42       18.79      4.58 o
   5   3  11        0.00       -2.35      2.49 o
  -2   4  11        0.39       -3.20     15.68 o
  -1   4  11        2.81       -1.45      6.34 o
   0   4  11        1.33        3.10      6.53 o
   1   4  11        4.10        3.09      1.04 o
   2   4  11        7.95        3.45      1.60 o
   3   4  11        1.78        1.57      2.11 o
   4   4  11        0.40        0.25      1.56 o
  -1   5  11        3.65        3.41      2.99 o
   0   5  11        0.05       -0.57      1.87 o
   1   5  11        0.63       -0.06      2.80 o
   2   5  11        3.76        1.71      1.35 o
   3   5  11        2.25        1.57      0.79 o
   4   5  11        1.18        2.89      2.68 o
   1   6  11        0.43        5.47      3.13 o
   2   6  11        2.58        7.16      3.16 o
   3   6  11        0.44       -0.67      1.70 o
   0  -3  12       10.17       18.29      7.29 o
   1  -3  12        3.78        3.08     10.01 o
  -1  -2  12        3.29       13.11      5.44 o
   0  -2  12       10.54       16.07      6.83 o
   1  -2  12       15.75        8.17      7.19 o
   2  -2  12        0.95        3.22      4.59 o
   3  -2  12        4.03        3.03      4.98 o
  -2  -1  12       26.73       34.39      9.55 o
  -1  -1  12        1.73        7.68      4.77 o
   0  -1  12       17.22       27.98      6.89 o
   1  -1  12        3.43        3.80      4.72 o
   2  -1  12        1.56        0.72      4.56 o
   3  -1  12        0.82       -0.67      2.96 o
  -2   0  12       12.72        6.24      4.22 o
  -1   0  12        0.01       -2.85      1.90 o
   0   0  12        0.01        0.18      4.35 o
   1   0  12       25.48       28.89      8.70 o
   2   0  12        0.95        1.02      6.75 o
   3   0  12        3.18        9.27      5.43 o
   4   0  12        0.01        3.43      3.33 o
  -2   1  12        0.92        1.76      2.37 o
  -1   1  12        1.53        1.26      3.69 o
   0   1  12        0.87        3.00      3.64 o
   1   1  12        0.01        1.44      3.11 o
   2   1  12       14.57        6.66      5.90 o
   3   1  12        4.23       11.98      6.37 o
   4   1  12        2.27        6.74      4.79 o
  -2   2  12        0.45       -0.56      1.99 o
  -1   2  12        2.70        0.68      1.37 o
   0   2  12        5.39       10.60      4.86 o
   1   2  12       13.71       17.60      5.37 o
   2   2  12       17.89        8.83      3.97 o
   3   2  12        1.70        1.77      2.16 o
   4   2  12        7.56       12.46      6.25 o
  -1   3  12        4.51        4.43      8.31 o
   0   3  12        0.25       -1.30      2.33 o
   1   3  12       30.60       35.19      7.31 o
   2   3  12       75.33       67.47      8.39 o
   3   3  12        4.04        4.52      1.90 o
   4   3  12        3.39        3.66      2.60 o
   0   4  12       18.18       41.41     10.54 o
   1   4  12       11.66       17.95      5.59 o
   2   4  12        1.14       -0.90      2.96 o
   3   4  12       17.12       16.87      3.62 o
   1   5  12        1.65        2.52      2.77 o
   2   5  12        3.26        3.26      1.91 o
   0  -1  13        3.46       17.96      8.29 o
   1  -1  13        6.45        6.85      2.03 o
   2  -1  13        9.51        5.46      8.63 o
   0   0  13       46.78       75.90     11.44 o
   1   0  13        3.85        4.95      3.66 o
   2   0  13       10.24        6.00      8.51 o
   3   0  13        7.24       16.88      7.52 o
   0   1  13       10.25       24.56      6.65 o
   1   1  13        0.81        5.78      5.49 o
   2   1  13        0.44       -4.57      4.45 o
   3   1  13        0.30        9.69      6.10 o
   0   2  13        0.59        0.89      2.28 o
   1   2  13        0.45       -1.68      6.67 o
   2   2  13        0.46       -0.77      2.27 o
   3   2  13       19.11       26.80      8.76 o
   1   3  13       25.17       28.31      7.00 o
   2   3  13        8.75        3.81      4.82 o
 
